# Supplementary material for: TargetSearch - a Bioconductor package for the efficient preprocessing of GC-MS metabolite profiling data
Source: BMC Bioinformatics. 2009 Dec 16;10:428. doi: 10.1186/1471-2105-10-428 (PMC3087348; doi:10.1186/1471-2105-10-428)
Supplement: Additional file 1 — standard compounds. The list of standard compounds. Additional columns indicate the concentration in μg/μL that was used in every mixture. [file 1471-2105-10-428-S1.TXT]

COMPOUND	MIX 1	MIX 2	MIX 3
L-Aspartic Acid	0.05	0.15	0.25
L-Threonine	0.05	0.15	0.25
L-Serine	0.05	0.15	0.25
L-Proline	0.05	0.15	0.25
Glycine	0.05	0.15	0.25
L-Alanine	0.05	0.15	0.25
L-Cystine	0.05	0.15	0.25
L-Valine	0.05	0.15	0.25
L-Methionine	0.05	0.15	0.25
L-Isoleucine	0.05	0.15	0.25
L-Leucine	0.05	0.15	0.25
L-Tyrosine	0.05	0.15	0.25
L-Phenylalanine	0.05	0.15	0.25
L-Lysine	0.05	0.15	0.25
L-Histidine	0.05	0.15	0.25
L-Arginine	0.05	0.15	0.25
L-Homoserine	0.25	0.05	0.15
(1R,3R,4R,5R)-(-)-Quinic acid	0.25	0.05	0.15
Suberic acid	0.25	0.05	0.15
cis-Aconitic acid	0.25	0.05	0.15
Maltose	0.25	0.05	0.15
Mannose	0.25	0.05	0.15
D-Glucose-6-phosphate sodium salt	0.25	0.05	0.15
Glutaric acid	0.25	0.05	0.15
Glycolic acid	0.25	0.05	0.15
gamma-Amino-n-butyric acid	0.25	0.05	0.15
D(+)-Galacturonic acid monohydrate	0.25	0.05	0.15
Phytol,mixture of isomers	0.25	0.05	0.15
Sinapic acid	0.25	0.05	0.15
Fructose-6-phosphate	0.25	0.05	0.15
DL-Isocitric acid trisodium salt	0.25	0.05	0.15
Citric acid,Anhydrous	0.15	0.25	0.05
(-)Shikimic acid	0.15	0.25	0.05
myo-Inositol	0.15	0.25	0.05
Tryptamine	0.15	0.25	0.05
Nicotinic Acid	0.15	0.25	0.05
Caffeic acid	0.15	0.25	0.05
Arabinose	0.15	0.25	0.05
D(-)Fructose	0.15	0.25	0.05
Ribose	0.15	0.25	0.05
Trehalose	0.15	0.25	0.05
Fumaric acid	0.15	0.25	0.05
alpha-Ketoglutaric acid disodium salt	0.15	0.25	0.05
beta-Alanine	0.15	0.25	0.05
