# Supplementary material for: TargetSearch - a Bioconductor package for the efficient preprocessing of GC-MS metabolite profiling data
Source: BMC Bioinformatics. 2009 Dec 16;10:428. doi: 10.1186/1471-2105-10-428 (PMC3087348; doi:10.1186/1471-2105-10-428)
Supplement: Additional file 3 — Sample file. The sample description file needed as input for TargetSearch. It contains the list of NetCDF files, the measurement day and the mixture used. [file 1471-2105-10-428-S3.TXT]

CDF_FILE	MEASUREMENT_DAY	MIX
2_STDs1_1_1.cdf	2	1
2_STDs1_2_1.cdf	2	1
2_STDs1_3_1.cdf	2	1
2_STDs2_1_1.cdf	2	2
2_STDs2_2_1.cdf	2	2
2_STDs2_3_1.cdf	2	2
2_STDs3_1_1.cdf	2	3
2_STDs3_2_1.cdf	2	3
2_STDs3_3_1.cdf	2	3
3_STDs_1_1_1.cdf	3	1
3_STDs_1_2_1.cdf	3	1
3_STDs_1_3_1.cdf	3	1
3_STDs_2_1_1.cdf	3	2
3_STDs_2_2_1.cdf	3	2
3_STDs_2_3_1.cdf	3	2
3_STDs_3_1_1.cdf	3	3
3_STDs_3_2_1.cdf	3	3
3_STDs_3_3_1.cdf	3	3
4_STDs_1_1_3.cdf	4	1
4_STDs_1_2_3.cdf	4	1
4_STDs_1_3_3.cdf	4	1
4_STDs_2_1_3.cdf	4	2
4_STDs_2_2_3.cdf	4	2
4_STDs_2_3_3.cdf	4	2
4_STDs_3_1_3.cdf	4	3
4_STDs_3_2_3.cdf	4	3
4_STDs_3_3_3.cdf	4	3
