# Supplementary material for: TargetSearch - a Bioconductor package for the efficient preprocessing of GC-MS metabolite profiling data
Source: BMC Bioinformatics. 2009 Dec 16;10:428. doi: 10.1186/1471-2105-10-428 (PMC3087348; doi:10.1186/1471-2105-10-428)
Supplement: Additional file 4 — Retention index marker limits. The Retention index marker file needed as input for TargetSearch. Columns represent the standard name, lower and upper limits, RI, and mass. [file 1471-2105-10-428-S4.TXT]

	Lower	Upper	Standard	Mass
ALA	258	298	1090	116
GLY	336	376	1305	174
ASP	384	424	1510	232
SUB	428	468	1695	187
LYS	475	515	1912	156
CAF	510	550	2133	396
CYS	544	584	2290	266
TRE	615	655	2730	191
