# Supplementary material for: TargetSearch - a Bioconductor package for the efficient preprocessing of GC-MS metabolite profiling data
Source: BMC Bioinformatics. 2009 Dec 16;10:428. doi: 10.1186/1471-2105-10-428 (PMC3087348; doi:10.1186/1471-2105-10-428)
Supplement: Additional file 5 — Reference metabolite library. The reference library which contains the information on the standards that were searched for in the chromatograms. [file 1471-2105-10-428-S5.TXT]

cpd_id	Name	RI	Win_1	SEL_MASS	SPECTRUM	Formula	MW	CAS	Metabolite_class
10477	Glycolic acid (2TMS)	1062.93	10.63	177;205;161;133;103	81:33 87:11 88:29 89:14 95:6 101:8 102:9 103:45 105:10 115:13 117:32 119:10 131:39 133:88 134:10 135:6 147:842 148:140 149:85 150:9 161:51 162:9 163:4 177:118 178:21 179:10 190:5 205:88 206:16 207:7	C8H20O3Si2	220	33581-77-0	Acid (Monocarboxylic, Hydroxy-)
10491	Fumaric acid (2TMS)	1346.23	13.46	245;115;217;143	82:25 83:211 84:84 85:39 89:11 97:10 98:19 99:22 103:18 113:27 115:106 116:12 117:36 119:10 126:17 127:45 128:26 129:13 131:26 132:10 133:149 134:20 135:15 142:7 143:220 144:27 145:14 147:727 148:120 149:100 150:13 155:73 156:113 157:46 158:10 159:9 170:15 171:19 173:10 201:7 215:6 217:39 218:16 245:775 246:162 247:77 248:11	C10H20O4Si2	260	17962-03-7	Acid (Dicarboxylic)
10506	Glutaric acid (2TMS)	1401.03	14.01	158;261;233;116;186	85:89 86:12 87:10 88:24 89:20 97:150 98:12 99:28 101:51 102:11 103:21 113:17 115:26 116:126 117:60 118:10 119:10 123:12 127:16 129:196 130:77 131:36 132:9 133:67 134:10 135:6 143:16 145:16 147:900 148:151 149:128 150:17 151:11 158:195 159:51 160:13 162:10 171:9 186:73 187:31 188:8 189:22 203:61 204:63 205:19 217:6 233:63 234:21 235:7 261:168 262:37 263:16	C11H24O4Si2	276	55494-07-0	Acid (Dicarboxylic)
10514	Suberic acid (2TMS)	1694.73	16.95	187;303;169;117;129	81:19 82:15 83:88 84:14 85:26 86:24 88:11 89:20 93:76 95:76 96:12 97:91 99:26 101:23 109:28 110:35 111:47 116:46 117:147 118:20 119:14 121:26 129:133 130:22 131:26 132:19 133:49 138:95 139:119 140:15 143:26 144:12 145:22 147:122 148:27 149:154 150:30 151:18 155:13 157:18 159:6 169:145 170:32 171:40 172:10 185:28 186:16 187:139 188:19 189:13 200:17 204:61 205:15 213:27 217:68 218:15 228:14 229:9 2…	C14H30O4Si2	318	43199-48-0	Acid (Dicarboxylic)
10516	Aconitic acid, (Z)- (3TMS)	1740.47	17.4	229;285;375;211;215	81:14 82:8 83:18 85:18 95:15 96:11 97:43 98:8 99:13 103:11 111:8 115:9 117:26 119:8 131:26 133:87 134:13 135:11 139:6 141:14 143:7 147:590 148:98 149:102 150:12 151:6 155:10 156:5 157:12 169:12 171:6 183:8 184:17 185:8 207:6 211:129 212:20 213:13 215:55 216:11 217:6 221:9 228:9 229:195 230:42 231:17 257:12 272:11 273:7 285:63 286:14 287:15 300:12 303:5 346:9 347:4 375:61 376:20 377:9	C15H30O6Si3	390	55530-71-7	Acid (Tricarboxylic)
10517	Shikimic acid (4TMS)	1792.47	17.92	204;205;206;255;256;282;283;357;358;372;373;447;448;462;463	204:646 205:128 206:55 255:51 256:14 282:22 283:13 357:25 358:9 372:22 373:8 447:5 448:2 462:9 463:4	C19H42O5Si4	462	55520-78-0	Acid (Monocarboxylic, Cyclic-, Hydroxy)
10520	Citric acid (4TMS)	1804.57	18.05	183;184;211;212;257;258;273;274;275;347;348;363;364;375;376;465;466	183:82 184:13 211:93 212:15 257:45 258:11 273:325 274:76 275:34 347:57 348:19 363:38 364:13 375:45 376:16 465:18 466:9	C18H40O7Si4	480	14330-97-3	Acid (Tricarboxylic)
10521	Isocitric acid (4TMS)	1804.57	18.05	83;84;95;96;245;246;247;319;320;321;390;391	83:81 84:5 95:24 96:4 245:167 246:57 247:21 319:72 320:33 321:14 390:8 391:2	C18H40O7Si4	480	55517-57-2	Acid (Tricarboxylic)
10522	Quinic acid (5TMS)	1843.2	18.43	204;205;255;256;257;345;346;347;372;373;419;420;435;436	204:78 205:23 255:218 256:55 257:35 345:207 346:79 347:39 372:15 373:6 419:11 420:6 435:13 436:6	C22H52O6Si5	552		Acid (Monocarboxylic, Cyclic-, Hydroxy)
10541	Galacturonic acid (5TMS) (1MEOX) MP	1927.57	19.28	333;160;423;292;364	89:74 100:16 101:13 102:20 103:48 105:40 114:15 115:12 117:17 129:31 130:15 131:35 133:76 134:11 143:101 144:13 145:11 147:319 148:49 149:32 158:7 160:277 161:35 162:12 163:13 171:32 172:11 189:62 190:15 191:24 204:31 205:12 207:8 216:12 217:43 218:10 219:28 220:6 221:16 231:11 274:10 277:11 292:11 293:4 305:21 306:8 314:5 318:3 333:207 334:63 335:31 336:6 364:8 365:3 393:3 423:12 424:5	C22H53NO7Si5	583		Acid (Monocarboxylic, Tetrahydroxy-, Oxo-)
10587	Inositol, myo- (6TMS)	2083.87	20.84	305;265;318;191;507	81:12 101:14 103:106 104:17 117:16 129:129 130:16 131:51 133:113 134:51 135:14 143:35 147:465 148:73 149:43 157:11 161:9 175:7 177:10 189:18 190:14 191:172 192:32 193:15 203:7 204:62 205:17 206:6 207:11 217:271 218:56 219:25 221:35 222:9 230:7 243:7 265:44 266:11 267:6 291:16 293:5 305:135 306:43 307:22 308:5 318:80 319:34 320:15 321:4 367:7 393:4 432:13 433:12 434:6 507:4	C24H60O6Si6	612	2582-79-8	Alcohol (Polyol, Inositol)
10608	Ribose (4TMS) (1MEOX) MP	1666.87	16.67	307;217;160;103;189	87:8 89:63 100:28 101:26 102:12 103:550 104:53 105:42 114:14 115:12 116:21 117:76 118:9 119:12 129:68 130:17 131:37 133:84 134:12 135:7 142:6 143:13 145:11 147:256 148:41 149:26 157:5 158:8 160:60 161:14 163:11 172:5 173:8 174:10 175:8 189:86 190:17 191:24 192:4 201:6 204:20 205:28 206:7 207:5 216:7 217:250 218:54 219:25 221:6 231:8 233:20 234:6 262:8 263:4 277:18 278:6 279:3 307:79 308:23 309:11	C18H45NO5Si4	467	56196-08-8	Sugar (Pentose, Aldose)
10610	Arabinose (4TMS) (1MEOX) MP	1658.05	16.58	307;217;160;103;189	86:13 87:6 89:64 90:8 100:58 101:24 102:14 103:559 104:53 105:38 113:16 114:13 115:42 116:14 117:51 118:6 119:8 129:64 130:11 131:27 133:59 134:7 135:4 142:7 143:12 145:7 147:192 148:31 149:18 158:13 160:48 161:13 163:11 172:4 173:7 174:9 175:7 189:56 190:13 191:18 203:4 204:21 205:24 206:6 207:15 217:244 218:52 219:27 221:7 231:3 233:22 234:12 262:10 277:19 278:9 279:6 291:6 307:89 308:29 309:17…	C18H45NO5Si4	467		Sugar (Pentose, Aldose)
10653	Mannose (5TMS) (1MEOX) MP	1869	18.69	160;319;229;343;305	86:9 87:45 89:82 90:6 100:16 101:31 102:15 103:152 104:21 105:38 114:16 115:14 116:12 117:153 118:14 119:14 129:170 130:30 131:44 133:93 134:10 135:8 142:6 143:20 145:9 147:386 148:62 149:47 157:117 158:20 159:8 160:179 161:32 162:9 163:13 173:11 175:6 177:5 189:37 190:10 191:19 204:25 205:186 206:39 207:21 216:8 217:95 218:21 219:11 221:8 229:27 230:9 231:10 274:4 291:9 319:141 320:45 321:22	C22H55NO6Si5	569		Sugar (Hexose, Aldose)
10657	Fructose (5TMS) (1MEOX) MP	1856.23	18.56	307;217;277;364;335	84:20 87:6 88:6 89:64 100:12 101:15 103:540 104:51 105:24 113:5 114:11 115:7 116:5 117:71 118:8 119:9 129:44 130:9 131:26 133:89 134:11 135:5 142:5 143:7 145:5 147:213 148:33 149:20 157:8 163:9 172:19 173:21 174:5 175:7 177:4 189:35 190:8 191:17 192:3 201:9 202:6 203:4 204:14 205:22 206:4 207:5 217:271 218:56 219:25 220:4 221:6 231:6 244:3 256:3 262:4 263:7 277:19 278:7 279:3 291:4 307:87 308:26 …	C22H55NO6Si5	569	56196-14-6	Sugar (Hexose, Ketose)
10686	Maltose (8TMS) (1MEOX) MP	2727.13	27.27	160;480;204;319;300	81:13 89:58 97:7 100:16 101:21 102:12 103:198 104:18 105:27 113:9 114:9 115:10 116:11 117:125 118:12 119:9 127:6 129:144 130:24 131:34 133:71 134:9 142:7 143:28 145:10 147:356 148:56 149:39 155:20 157:27 158:7 160:63 161:13 163:12 169:91 170:15 171:8 173:9 175:5 189:37 190:9 191:57 192:10 193:4 203:13 204:267 205:110 206:34 207:11 210:7 215:6 216:9 217:173 218:41 219:20 220:4 221:10 229:12 230:7 …	C37H89NO11Si8	947		Sugar (Disaccharide)
10694	Trehalose, alpha,alpha'- (8TMS)	2730.07	27.3	191;169;361;243;331	81:23 85:7 89:16 101:22 103:249 104:23 105:10 109:14 113:14 115:9 116:13 117:76 118:7 119:8 127:7 129:214 130:26 131:44 133:65 134:8 143:29 145:9 147:351 148:54 149:45 153:7 155:38 157:29 163:6 169:164 170:26 171:14 173:9 175:6 177:6 183:8 189:43 190:11 191:353 192:62 193:29 203:15 204:102 205:40 206:12 207:8 215:6 217:199 218:50 219:23 221:13 229:16 230:9 231:15 233:9 241:6 243:68 244:18 245:17 …	C36H86O11Si8	918		Sugar (Disaccharide)
10747	Fructose-6-phosphate (6TMS) (1MEOX) MP	2292.77	22.93	459;315;357;217	84:23 85:23 89:111 90:8 99:13 100:20 101:88 102:12 103:190 104:17 105:21 113:15 114:34 115:24 116:41 117:61 119:17 129:172 130:24 131:37 133:111 134:16 135:21 142:14 143:57 145:13 147:230 148:37 149:30 151:9 157:21 158:8 163:11 172:14 173:19 181:10 189:12 191:30 193:10 195:8 201:4 204:14 205:12 207:16 211:48 212:7 215:4 216:10 217:203 218:47 219:19 225:16 227:17 230:9 244:4 260:6 262:3 283:5 285:…	C25H64NO9PSi6	721	55530-74-0	Phosphate (Sugar)
10751	Glucose-6-phosphate (6TMS) (1MEOX) MP	2307.1	23.07	160;387;299;471;357	82:8 85:12 86:8 89:66 99:9 100:17 101:64 102:16 103:57 105:35 113:10 114:15 115:17 116:29 117:31 119:10 128:8 129:118 130:28 131:53 133:94 134:13 135:19 142:8 143:17 145:10 147:216 148:33 149:27 151:9 157:54 158:13 160:128 161:28 162:7 163:9 169:7 173:5 181:10 186:10 189:15 191:25 193:13 195:10 204:23 205:10 207:22 211:50 212:12 213:6 216:9 217:59 218:15 219:7 225:17 227:11 228:8 229:7 230:6 231:…	C25H64NO9PSi6	721	55530-73-9	Phosphate (Sugar)
10787	Glycine (3TMS) MP	1304.47	13.04	174;248;276;100;86	86:384 87:41 88:20 100:217 101:41 102:27 103:18 115:10 116:18 117:51 119:14 130:40 131:46 132:13 133:150 134:20 135:10 144:13 147:323 148:50 149:24 158:20 160:14 172:7 174:776 175:135 176:59 177:13 188:10 246:8 248:135 249:36 250:17 276:47 277:13 278:6	C11H29NO2Si3	291	5630-82-0	Amino acid
10788	Alanine (2TMS) MP	1090.7	10.91	116;190;218;100;233	86:30 87:9 88:12 94:17 100:105 101:19 102:19 103:41 114:10 115:12 116:973 117:123 118:43 119:7 128:15 131:18 132:8 133:24 147:204 148:36 149:18 190:47 191:13 218:19		0		Amino acid
10792	Alanine, beta- (3TMS) MP	1424.73	14.25	248;290;174;160;100	86:326 87:29 88:13 99:37 100:194 101:33 102:22 103:17 114:14 115:12 116:18 117:31 118:7 119:11 130:99 131:55 132:20 133:165 134:25 135:13 142:11 146:24 147:315 148:58 149:30 160:28 172:13 173:13 174:584 175:120 176:57 177:8 188:14 190:8 204:9 232:20 233:5 248:348 249:111 250:59 251:13 288:6 290:120 291:43 292:22 304:18	C12H31NO2Si3	305	55255-77-1	Amino acid
10797	Butyric acid, 4-amino- (3TMS) MP	1526.53	15.27	174;304;216;246;100	84:12 85:19 86:282 87:34 88:13 89:7 98:13 99:21 100:165 101:32 102:24 103:12 112:14 113:13 114:26 115:22 116:25 117:38 119:10 128:13 129:15 130:66 131:57 132:18 133:83 134:12 135:6 140:18 142:70 143:73 144:22 145:9 146:22 147:439 148:71 149:41 156:23 157:8 158:12 172:35 173:8 174:857 175:165 176:75 177:9 214:17 216:77 217:15 218:7 230:6 246:36 247:8 304:167 305:51 306:25 307:5	C13H33NO2Si3	319	39508-23-1	Amino acid
10800	Serine (3TMS) MP	1353.33	13.53	204;218;278;306;100	86:22 87:12 88:23 89:19 100:333 101:50 102:23 103:60 114:42 115:32 116:107 117:50 118:13 119:13 130:28 131:38 132:54 133:91 134:18 135:9 144:12 147:239 148:38 149:24 158:9 163:11 172:11 174:17 188:98 189:37 190:14 191:9 203:11 204:482 205:94 206:40 207:5 216:18 218:283 219:54 220:24 221:7 278:32 279:11 280:6 306:17 307:5	C12H31NO3Si3	321	7364-48-9	Amino acid
10804	Proline (2TMS) MP	1298	12.98	142;130;117;244	80:6 86:28 99:13 100:32 101:9 113:8 115:8 117:7 131:12 133:23 140:12 142:953 143:130 144:39 147:96 148:15 149:7 170:12 175:6 216:48 217:11 218:7 244:6	C11H25NO2Si2	259		Amino acid
10809	Valine (2TMS) MP	1208.77	12.09	144;218;156;246;100	86:24 100:146 101:22 102:13 103:29 114:23 115:10 117:15 128:22 129:15 130:30 131:21 132:25 133:31 142:6 144:827 145:113 146:63 147:143 148:28 149:15 156:21 218:163 219:38 220:16 246:10	C11H27NO2Si2	261	15984-93-7	Amino acid
10818	Homoserine (3TMS) MP	1442.17	14.42	218;128;292;230;202	84:20 86:23 87:15 98:15 100:121 101:38 102:59 103:330 104:34 105:17 112:11 114:20 115:15 116:10 117:24 119:11 128:433 129:64 130:70 131:63 132:36 133:81 134:15 135:8 144:8 146:20 147:173 148:33 149:35 156:6 158:11 172:8 174:26 188:6 191:5 202:33 203:8 204:5 216:11 218:515 219:119 220:50 221:10 230:22 231:6 232:12 292:20 293:7 320:11 335:6	C13H33NO3Si3	335	56273-04-2	Amino acid
10821	Threonine (3TMS) MP	1379.43	13.79	219;291;218;117;320	84:17 85:13 86:36 87:29 100:151 101:272 102:51 103:36 114:38 115:34 117:372 118:42 119:25 128:94 129:99 130:67 131:68 132:72 133:76 134:17 135:9 144:10 147:210 148:36 149:25 158:10 159:15 160:15 172:7 174:9 186:6 191:9 202:28 203:35 204:13 218:214 219:223 220:52 221:26 230:6 291:67 292:46 293:18 294:6 320:13 321:4	C13H33NO3Si3	335	64569-35-3	Amino acid
10832	Isoleucine (2TMS) MP	1288.6	12.89	158;159;160;232;233;260;261	158:860 159:129 160:39 232:40 233:12 260:9 261:2	C12H29NO2Si2	275	7483-92-3	Amino acid
10834	Leucine (2TMS) MP	1266.17	12.66	158;159;160;232;233;260;261	158:911 159:126 160:41 232:38 233:11 260:13 261:3	C12H29NO2Si2	275	7364-46-7	Amino acid
10849	Aspartic acid (3TMS) MP	1509.77	15.1	232;218;306;202;334	86:14 98:14 100:378 101:41 102:21 103:22 115:24 116:14 117:77 118:9 119:15 128:9 130:34 131:32 132:27 133:67 134:12 142:20 143:7 144:10 147:209 148:39 149:31 160:7 163:19 172:11 174:18 188:55 189:13 190:7 202:56 203:10 204:13 216:25 218:103 219:21 220:9 232:403 233:83 234:39 235:7 244:4 245:4 292:9 306:16 307:7 334:10 349:6	C13H31NO4Si3	349	15985-05-4	Amino acid
10860	Lysine (4TMS) MP	1912.3	19.12	156;174;317;230;434	82:19 84:28 85:21 86:160 87:19 88:70 89:8 98:15 99:11 100:166 101:20 102:41 103:21 112:39 113:12 114:43 115:67 116:25 117:30 126:16 128:186 129:26 130:61 131:37 132:32 133:37 134:6 140:33 142:21 143:6 144:7 146:33 147:115 148:23 149:12 151:6 154:40 155:29 156:587 157:65 158:28 160:11 166:6 172:18 174:474 175:84 176:39 186:14 188:7 191:10 200:42 201:8 202:15 214:14 215:6 216:7 218:17 219:6 220:5 2…	C18H46N2O2Si4	434	55429-07-7	Amino acid
10864	Methionine (2TMS) MP	1514.5	15.15	176;128;250;293;202	85:13 86:26 87:13 98:20 100:118 101:26 102:24 103:34 104:17 105:44 114:53 115:19 117:17 128:816 129:104 130:59 131:34 132:30 133:38 144:14 147:190 148:34 149:18 160:32 174:11 176:853 177:117 178:73 179:7 188:32 202:47 203:20 204:7 218:37 219:77 220:17 221:11 232:15 250:47 251:11 252:6 293:50 294:12 295:8	C11H27NO2SSi2	293	27844-10-6	Amino acid
10865	Histidine (3TMS) MP	1911.6	19.12	154;254;356;182;218	82:49 83:24 84:24 85:12 86:9 98:8 100:58 101:8 110:8 112:12 126:9 130:8 131:10 132:18 133:13 147:56 148:8 153:38 154:782 155:168 156:40 157:5 166:16 167:6 182:47 183:6 218:34 219:6 226:10 238:25 239:7 254:123 255:31 256:12 257:7 266:5 356:10 357:3	C15H33N3O2Si3	371		Amino acid
10866	Arginine (Citrulline) (3TMS)	1814.43	18.14	157;256;142;373;358	83:15 84:84 85:36 86:30 87:10 90:17 98:21 99:86 100:114 101:32 102:57 103:31 112:10 113:15 114:25 115:52 116:15 117:27 125:9 126:10 127:36 128:31 129:24 130:21 131:31 132:23 133:44 139:13 140:45 141:117 142:271 143:40 144:24 147:130 148:24 149:12 154:18 155:31 156:32 157:677 158:92 159:42 160:5 167:10 168:13 169:7 170:12 171:43 172:41 173:13 174:12 187:18 188:9 215:11 216:17 218:24 240:11 244:19 …	C15H35N3O2Si3	373		Amino acid
10870	Phenylalanine (2TMS) MP	1629.33	16.29	192;266;218;91;294	86:21 89:12 91:172 92:23 100:228 101:34 102:19 103:30 105:9 115:10 117:30 118:12 119:16 120:18 121:11 130:46 131:46 132:39 133:40 134:9 135:10 146:14 147:185 148:32 149:17 160:21 161:6 162:8 163:17 174:6 176:11 177:17 192:344 193:62 194:20 203:7 204:12 218:447 219:86 220:39 221:7 266:36 267:13 294:9	C15H27NO2Si2	309	2899-52-7	Amino acid
10872	Tyrosine (3TMS) MP	1932.6	19.33	218;280;354;179;100	86:13 89:12 91:22 100:236 101:31 102:16 103:23 105:11 115:11 117:20 118:10 119:9 130:28 131:23 132:28 133:33 134:8 135:13 146:8 147:147 148:28 149:34 151:6 160:9 161:6 163:25 164:9 165:12 174:8 176:8 177:7 179:82 180:20 181:6 190:6 192:16 203:7 207:7 218:631 219:128 220:58 221:8 265:8 280:55 281:15 282:6 354:14 355:7 382:6	C18H35NO3Si3	397	7415-19-2	Amino acid
10921	Cystine (4TMS) MP	2290.57	22.91	218;146;266;411;100	86:16 87:9 100:274 101:42 102:19 103:96 114:26 115:101 116:42 117:34 118:13 129:26 130:22 131:37 132:55 133:45 144:15 146:459 147:267 148:93 149:32 150:7 172:40 178:36 179:8 180:6 188:20 203:10 216:33 217:24 218:579 219:119 220:70 221:13 222:7 232:59 233:11 234:6 250:8 264:51 265:33 266:99 267:28 268:16 296:16 297:44 298:12 299:7 411:50 412:26 413:16	C18H44N2O4S2Si4	528	69688-44-4	Sulfide (Disulfide)
10965	Nicotinic acid (1TMS)	1299.83	13	180;136;106;78;195	83:43 90:36 93:12 105:25 106:584 107:40 108:7 109:10 120:11 122:10 135:8 136:749 137:92 138:26 180:860 181:116 182:34 194:7 195:34	C9H13NO2Si	195	25436-37-7	Pyridine
10980	Tryptamine (3TMS) MP	2229.4	22.29	174;273;361;202;328	85:29 86:352 87:37 100:177 101:31 102:36 115:21 116:25 117:49 129:25 130:150 131:38 132:11 144:21 145:16 146:24 158:11 160:9 172:15 173:10 174:864 175:171 176:78 177:10 184:6 186:12 188:19 200:7 202:29 203:7 215:21 273:15 274:9 287:4 361:14 362:5 376:9	C19H36N2Si3	376	55334-17-3	Indole
11120	Caffeic acid, (E)- (3TMS)	2133.2	21.33	396;381;219;307;205	83:13 88:15 89:31 91:8 102:9 103:19 105:10 115:31 116:9 117:37 119:10 129:15 131:22 133:30 135:25 137:9 143:11 145:9 147:42 148:10 149:9 160:15 161:15 163:19 175:21 177:5 179:10 189:12 190:11 191:114 192:30 193:10 203:11 205:11 218:5 219:611 220:108 221:34 233:18 249:50 250:13 251:6 267:9 280:5 291:4 292:6 293:25 294:7 307:28 308:11 309:5 381:40 382:23 383:9 395:11 396:137 397:58 398:26 399:7	C18H32O4Si3	396	10586-03-5	Phenylpropanoyl (Acid)
11129	Sinapic acid, (Z)- (2TMS)	2053.73	20.54	338;368;323;353;279	83:23 85:9 88:13 89:118 90:17 91:60 95:9 99:17 101:8 102:16 103:39 104:20 105:28 107:13 115:34 116:13 117:34 118:10 119:53 120:25 121:14 129:11 131:18 132:29 133:44 134:8 135:52 136:8 137:10 143:5 147:16 149:18 150:8 154:10 159:9 160:20 161:37 162:32 163:31 165:5 169:28 173:12 174:7 175:54 176:23 177:69 178:23 179:14 189:14 190:31 191:39 192:15 203:22 204:16 205:48 206:39 209:41 210:7 217:4 218:5…	C17H28O5Si2	368		Phenylpropanoyl (Acid)
11356	Phytol, (2E)- (1TMS)	2169.13	21.69	143;123;213;157;81	80:40 81:210 82:86 83:71 84:13 85:30 89:13 91:14 93:14 94:16 95:122 96:59 97:61 98:10 99:15 101:24 103:53 107:7 109:41 110:20 111:35 112:9 113:19 116:8 117:10 122:14 123:152 124:62 125:17 126:9 127:21 129:10 137:9 138:5 141:7 143:999 144:143 145:49 151:9 156:6 157:24 182:6 213:14 278:8 353:3	C23H48OSi	368	57397-39-4	Terpenoid (Miscellaneous)
10509	Glutaric acid, 2-oxo- (2TMS) (1MEOX) MP	1568.23	15.68	198;288;304;186;229	82:32 84:42 85:20 86:12 89:166 90:14 91:15 100:10 103:10 112:73 113:9 115:13 117:10 126:43 127:10 128:10 129:15 131:15 133:36 147:308 148:49 149:30 154:26 156:142 157:17 158:12 170:55 171:9 172:16 173:7 186:53 187:7 198:167 199:27 200:12 201:11 202:34 229:35 230:6 244:13 288:36 289:9 304:29 305:6 306:3	C12H25NO5Si2	319	60022-87-9	Acid (Dicarboxylic, Oxo-)
