# Supplementary material for: TargetSearch - a Bioconductor package for the efficient preprocessing of GC-MS metabolite profiling data
Source: BMC Bioinformatics. 2009 Dec 16;10:428. doi: 10.1186/1471-2105-10-428 (PMC3087348; doi:10.1186/1471-2105-10-428)
Supplement: Additional file 6 — Metabolite profile. The metabolite profile information as given by TargetSearch. It contains the metabolite names, number of correlating masses, the mass values, the library RI, the found RI, RI deviation and spectra score. [file 1471-2105-10-428-S6.TXT]

	Name	Lib_RI	Mass_count	Non_consecutive_Mass_count	Sample_count	Masses	RI	Score_all_masses	Score_cor_masses	Cor_Name	Cor_Mass_count	Cor_Non_consecutive_Mass_count	Cor_Sample_count	Cor_Masses	Cor_RI	Cor_Score_all_masses	Cor_Score_cor_masses	RI_dev	final_sample_count
1	Glycolic acid (2TMS)	1062.93	20	13	524	177;205;161;133;103;147;148;149;131;81;117;88;178;206;89;115;87;105;119;134	1056.76428228517	977	977	Glycolic acid (2TMS)	20	13	524	177;205;161;133;103;147;148;149;131;81;117;88;178;206;89;115;87;105;119;134	1056.8	977	977	6.16572	27
21	Alanine (2TMS) MP	1090.7	19	12	482	116;190;218;233;117;118;103;148;86;133;101;102;131;149;94;128;191;88;115	1090	950	953	Alanine (2TMS) MP	19	12	482	116;190;218;233;117;118;103;148;86;133;101;102;131;149;94;128;191;88;115	1090.0	950	953	0.70000	27
26	Valine (2TMS) MP	1208.77	20	10	511	144;218;156;246;100;147;145;146;219;133;130;103;148;132;114;101;128;131;220;117	1213.4887613582	960	966	Valine (2TMS) MP	20	10	511	144;218;156;246;100;147;145;146;219;133;130;103;148;132;114;101;128;131;220;117	1213.5	960	966	-4.71876	27
30	Leucine (2TMS) MP	1266.17	7	3	189	158;159;160;232;233;260;261	1267.93103448276	995	995	Leucine (2TMS) MP	7	3	189	158;159;160;232;233;260;261	1267.9	995	995	-1.76103	27
29	Isoleucine (2TMS) MP	1288.6	7	3	189	158;159;160;232;233;260;261	1289.68690248566	993	993	Isoleucine (2TMS) MP	7	3	189	158;159;160;232;233;260;261	1289.7	993	993	-1.08690	27
25	Proline (2TMS) MP	1298	20	14	527	142;117;244;143;147;216;144;86;133;148;99;131;140;170;217;101;113;115;149;218	1299.2309535218	869	868	Proline (2TMS) MP	20	14	527	142;117;244;143;147;216;144;86;133;148;99;131;140;170;217;101;113;115;149;218	1299.2	869	868	-1.23095	27
39	Nicotinic acid (1TMS)	1299.83	13	7	351	180;136;106;78;195;181;137;107;182;138;120;122;194	1301.50573613767	959	970	Nicotinic acid (1TMS)	13	7	351	180;136;106;78;195;181;137;107;182;138;120;122;194	1301.5	959	970	-1.67574	27
20	Glycine (3TMS) MP	1304.47	15	8	405	174;248;276;100;86;133;175;176;117;131;87;101;249;102;134	1305	790	944	Glycine (3TMS) MP	15	8	405	174;248;276;100;86;133;175;176;117;131;87;101;249;102;134	1305.0	790	944	-0.53000	27
2	Fumaric acid (2TMS)	1346.23	20	11	534	245;115;217;143;147;83;246;133;148;156;149;84;247;155;157;127;85;117;113;144	1346.09698403312	880	880	Fumaric acid (2TMS)	20	11	534	245;115;217;143;147;83;246;133;148;156;149;84;247;155;157;127;85;117;113;144	1346.1	880	880	0.13302	27
24	Serine (3TMS) MP	1353.33	21	10	567	204;218;278;306;100;147;116;188;205;133;103;132;219;101;117;114;206;131;148;189;115	1353.18531675548	929	929	Serine (3TMS) MP	21	10	567	204;218;278;306;100;147;116;188;205;133;103;132;219;101;117;114;206;131;148;189;115	1353.2	929	929	0.14468	27
28	Threonine (3TMS) MP	1379.43	21	9	548	219;291;218;117;320;101;147;100;129;128;133;132;131;130;220;102;292;118;114;86;103	1380.05331753555	917	917	Threonine (3TMS) MP	21	9	548	219;291;218;117;320;101;147;100;129;128;133;132;131;130;220;102;292;118;114;86;103	1380.1	917	917	-0.62332	27
3	Glutaric acid (2TMS)	1401.03	20	12	528	158;261;233;116;186;147;129;148;97;149;85;130;133;204;203;117;101;159;262;131	1402.72834413671	961	961	Glutaric acid (2TMS)	20	12	528	158;261;233;116;186;147;129;148;97;149;85;130;133;204;203;117;101;159;262;131	1402.7	961	961	-1.69834	27
22	Alanine, beta- (3TMS) MP	1424.73	21	10	563	248;290;174;160;100;86;147;133;175;249;130;250;148;176;131;291;99;101;117;149;87	1429.76682408501	929	929	Alanine, beta- (3TMS) MP	21	10	563	248;290;174;160;100;86;147;133;175;249;130;250;148;176;131;291;99;101;117;149;87	1429.8	929	929	-5.03682	27
27	Homoserine (3TMS) MP	1442.17	20	10	533	218;128;292;230;202;103;147;219;133;129;131;102;220;101;132;149;104;148;174;117	1443.71908127208	949	952	Homoserine (3TMS) MP	20	10	533	218;128;292;230;202;103;147;219;133;129;131;102;220;101;132;149;104;148;174;117	1443.7	949	952	-1.54908	27
31	Aspartic acid (3TMS) MP	1509.77	20	12	540	232;218;306;202;334;100;147;233;117;133;188;101;148;234;131;132;216;115;103;102	1510	915	917	Aspartic acid (3TMS) MP	20	12	540	232;218;306;202;334;100;147;233;117;133;188;101;148;234;131;132;216;115;103;102	1510.0	915	917	-0.23000	27
33	Methionine (2TMS) MP	1514.5	20	13	527	176;128;250;293;202;147;100;177;129;219;178;130;114;105;133;218;103;131;148;160	1519.21455938697	922	922	Methionine (2TMS) MP	20	13	527	176;128;250;293;202;147;100;177;129;219;178;130;114;105;133;218;103;131;148;160	1519.2	922	922	-4.71456	27
23	Butyric acid, 4-amino- (3TMS) MP	1526.53	19	11	506	174;304;216;246;100;147;86;175;133;176;143;148;142;130;131;305;149;172;87	1529.99238964992	967	967	Butyric acid, 4-amino- (3TMS) MP	19	11	506	174;304;216;246;100;147;86;175;133;176;143;148;142;130;131;305;149;172;87	1530.0	967	967	-3.46239	27
44	Glutaric acid, 2-oxo- (2TMS) (1MEOX) MP	1568.23	19	16	513	198;288;304;186;229;89;156;112;170;148;126;84;133;202;82;149;199;154;85	1567.00991609458	955	943	Glutaric acid, 2-oxo- (2TMS) (1MEOX) MP	19	16	513	198;288;304;186;229;89;156;112;170;148;126;84;133;202;82;149;199;154;85	1567.0	955	943	1.22008	27
36	Phenylalanine (2TMS) MP	1629.33	21	12	555	192;266;218;91;294;100;147;219;193;130;131;133;132;220;101;148;103;117;92;86;160	1635.31345565749	936	936	Phenylalanine (2TMS) MP	21	12	555	192;266;218;91;294;100;147;219;193;130;131;133;132;220;101;148;103;117;92;86;160	1635.3	936	936	-5.98346	27
12	Ribose (4TMS) (1MEOX) MP	1666.87	20	13	538	307;217;160;103;189;147;133;117;129;89;218;104;105;148;131;100;205;101;149;219	1662.70625665316	915	915	Ribose (4TMS) (1MEOX) MP | Arabinose (4TMS) (1MEOX) MP	20 | 20	13 | 13	538 | 538	307;217;160;103;189;147;133;117;129;89;218;104;105;148;131;100;205;101;149;219 | 307;217;160;103;189;147;89;129;133;100;104;218;117;115;105;148;308;131;219;101	1662.7 | 1662.7	915 | 942	915 | 942	4.16374 | -4.68095	27
4	Suberic acid (2TMS)	1694.73	20	17	526	187;303;169;117;129;149;147;139;138;97;83;93;95;217;204;133;111;116;171;110	1695	867	867	Suberic acid (2TMS)	20	17	526	187;303;169;117;129;149;147;139;138;97;83;93;95;217;204;133;111;116;171;110	1695.0	867	867	-0.27000	27
5	Aconitic acid, (Z)- (3TMS)	1740.47	19	13	507	229;285;375;211;215;147;149;148;133;97;230;131;212;376;83;85;184;231;95	1736.91182645206	977	977	Aconitic acid, (Z)- (3TMS)	19	13	507	229;285;375;211;215;147;149;148;133;97;230;131;212;376;83;85;184;231;95	1736.9	977	977	3.55817	27
6	Shikimic acid (4TMS)	1792.47	15	7	405	204;205;206;255;256;282;283;357;358;372;373;447;448;462;463	1791.41065171689	975	975	Shikimic acid (4TMS)	15	7	405	204;205;206;255;256;282;283;357;358;372;373;447;448;462;463	1791.4	975	975	1.05935	27
7	Citric acid (4TMS)	1804.57	17	8	459	183;184;211;212;257;258;273;274;275;347;348;363;364;375;376;465;466	1806.13532269257	920	920	Citric acid (4TMS)	17	8	459	183;184;211;212;257;258;273;274;275;347;348;363;364;375;376;465;466	1806.1	920	920	-1.56532	27
8	Isocitric acid (4TMS)	1804.57	9	4	243	83;245;246;247;319;320;321;390;391	1804.56075418994	909	934	Isocitric acid (4TMS)	9	4	243	83;245;246;247;319;320;321;390;391	1804.6	909	934	0.00925	27
35	Arginine (Citrulline) (3TMS)	1814.43	16	10	431	157;256;373;358;141;158;99;84;115;257;140;171;159;172;85;127	1817.81018841591	826	905	Arginine (Citrulline) (3TMS)	16	10	431	157;256;373;358;141;158;99;84;115;257;140;171;159;172;85;127	1817.8	826	905	-3.38019	27
9	Quinic acid (5TMS)	1843.2	14	6	378	204;205;255;256;257;345;346;347;372;373;419;420;435;436	1845.04517025712	882	882	Quinic acid (5TMS)	14	6	378	204;205;255;256;257;345;346;347;372;373;419;420;435;436	1845.0	882	882	-1.84517	27
15	Fructose (5TMS) (1MEOX) MP	1856.23	22	17	594	307;217;277;364;335;103;147;133;117;89;218;104;129;189;131;308;219;105;205;173;84;149	1854.33566433566	922	925	Fructose (5TMS) (1MEOX) MP	22	17	594	307;217;277;364;335;103;147;133;117;89;218;104;129;189;131;308;219;105;205;173;84;149	1854.3	922	925	1.89434	27
14	Mannose (5TMS) (1MEOX) MP	1869	21	16	567	160;319;229;343;305;147;205;129;117;157;133;89;148;149;87;320;131;206;105;189;161	1869.14515003489	908	919	Mannose (5TMS) (1MEOX) MP	21	16	567	160;319;229;343;305;147;205;129;117;157;133;89;148;149;87;320;131;206;105;189;161	1869.1	908	919	-0.14515	27
32	Lysine (4TMS) MP	1912.3	20	15	539	156;174;317;230;434;128;100;86;147;175;88;115;157;130;114;200;102;112;176;131	1912	856	905	Lysine (4TMS) MP	20	15	539	156;174;317;230;434;128;100;86;147;175;88;115;157;130;114;200;102;112;176;131	1912.0	856	905	0.30000	27
34	Histidine (3TMS) MP	1911.6	17	11	431	154;254;356;182;218;155;100;147;82;153;255;238;83;84;132;166;256	1914.09148264984	443	631	Histidine (3TMS) MP	17	11	431	154;254;356;182;218;155;100;147;82;153;255;238;83;84;132;166;256	1914.1	443	631	-2.49148	27
10	Galacturonic acid (5TMS) (1MEOX) MP	1927.57	22	17	592	333;160;423;292;364;147;143;133;89;334;189;148;103;217;105;131;161;149;171;129;204;335	1926.82636148382	948	953	Galacturonic acid (5TMS) (1MEOX) MP	22	17	592	333;160;423;292;364;147;143;133;89;334;189;148;103;217;105;131;161;149;171;129;204;335	1926.8	948	953	0.74364	27
37	Tyrosine (3TMS) MP	1932.6	21	10	483	218;280;354;179;100;147;219;220;149;133;101;130;132;148;163;103;131;91;117;180;102	1933.96056782334	955	955	Tyrosine (3TMS) MP	21	10	483	218;280;354;179;100;147;219;220;149;133;101;130;132;148;163;103;131;91;117;180;102	1934.0	955	955	-1.36057	27
42	Sinapic acid, (Z)- (2TMS)	2053.73	20	14	539	338;368;323;353;279;339;89;249;369;177;354;91;175;119;135;324;218;205;219;340	2056.09976057462	962	962	Sinapic acid, (Z)- (2TMS)	20	14	539	338;368;323;353;279;339;89;249;369;177;354;91;175;119;135;324;218;205;219;340	2056.1	962	962	-2.36976	27
11	Inositol, myo- (6TMS)	2083.87	21	14	567	305;265;318;191;507;147;217;129;133;103;148;204;218;131;134;149;306;143;221;319;192	2085.03235990529	911	911	Inositol, myo- (6TMS)	21	14	567	305;265;318;191;507;147;217;129;133;103;148;204;218;131;134;149;306;143;221;319;192	2085.0	911	911	-1.16236	27
41	Caffeic acid, (E)- (3TMS)	2133.2	21	15	564	396;381;219;307;205;191;220;397;249;147;117;221;89;115;133;192;398;135;293;382;131	2133	957	957	Caffeic acid, (E)- (3TMS)	21	15	564	396;381;219;307;205;191;220;397;249;147;117;221;89;115;133;192;398;135;293;382;131	2133.0	957	957	0.20000	27
43	Phytol, (2E)- (1TMS)	2169.13	21	11	565	143;123;213;157;81;144;95;82;83;124;97;96;103;145;109;80;111;85;101;127;110	2169.7487745098	954	954	Phytol, (2E)- (1TMS)	21	11	565	143;123;213;157;81;144;95;82;83;124;97;96;103;145;109;80;111;85;101;127;110	2169.7	954	954	-0.61877	27
40	Tryptamine (3TMS) MP	2229.4	19	12	510	174;273;361;202;86;100;175;130;176;131;87;102;101;85;146;115;144;215;188	2244.20429027606	864	870	Tryptamine (3TMS) MP	19	12	510	174;273;361;202;86;100;175;130;176;131;87;102;101;85;146;115;144;215;188	2244.2	864	870	-14.80429	27
18	Fructose-6-phosphate (6TMS) (1MEOX) MP	2292.77	12	9	321	459;315;357;217;129;299;89;316;143;211;300;317	2286.28980099502	661	938	Fructose-6-phosphate (6TMS) (1MEOX) MP	12	9	321	459;315;357;217;129;299;89;316;143;211;300;317	2286.3	661	938	6.48020	27
38	Cystine (4TMS) MP	2290.57	13	11	351	218;146;266;411;100;219;115;148;220;232;132;264;297	2290	860	891	Cystine (4TMS) MP	13	11	351	218;146;266;411;100;219;115;148;220;232;132;264;297	2290.0	860	891	0.57000	27
19	Glucose-6-phosphate (6TMS) (1MEOX) MP	2307.1	21	17	564	160;387;299;471;357;147;129;133;89;388;101;217;315;103;157;131;211;300;389;105;148	2301.85873605948	958	958	Glucose-6-phosphate (6TMS) (1MEOX) MP	21	17	564	160;387;299;471;357;147;129;133;89;388;101;217;315;103;157;131;211;300;389;105;148	2301.9	958	958	5.24126	27
16	Maltose (8TMS) (1MEOX) MP	2727.13	4	4	90	160;480;300;133	2723.74973750024	716	946	Maltose (8TMS) (1MEOX) MP	4	4	90	160;480;300;133	2723.7	716	946	3.38026	27
17	Trehalose, alpha,alpha'- (8TMS)	2730.07	16	12	418	191;169;361;243;331;103;129;217;362;271;192;218;149;131;189;363	2729.79491958802	853	925	Trehalose, alpha,alpha'- (8TMS)	16	12	418	191;169;361;243;331;103;129;217;362;271;192;218;149;131;189;363	2729.8	853	925	0.27508	27
