# Supplementary material for: TargetSearch - a Bioconductor package for the efficient preprocessing of GC-MS metabolite profiling data
Source: BMC Bioinformatics. 2009 Dec 16;10:428. doi: 10.1186/1471-2105-10-428 (PMC3087348; doi:10.1186/1471-2105-10-428)
Supplement: Additional file 8 — Retention index marker limits (biological dataset). The Retention index marker file needed as input for TargetSearch (Biological Dataset). Columns represent the standard name, lower and upper limits and RI. [file 1471-2105-10-428-S8.TXT]

	LowerLimit	UpperLimit	Standard
RI.Marker 1	230	280	262320
RI.Marker 2	290	340	323120
RI.Marker 3	350	400	381020
RI.Marker 4	450	500	487220
RI.Marker 5	540	590	582620
RI.Marker 6	630	665	668720
RI.Marker 7	705	745	747420
RI.Marker 8	775	820	819620
RI.Marker 9	845	885	886620
RI.Marker 10	905	940	948820
RI.Marker 11	965	1015	1006900
RI.Marker 12	1020	1060	1061700
RI.Marker 13	1070	1110	1113100
