# Supplementary material for: TargetSearch - a Bioconductor package for the efficient preprocessing of GC-MS metabolite profiling data
Source: BMC Bioinformatics. 2009 Dec 16;10:428. doi: 10.1186/1471-2105-10-428 (PMC3087348; doi:10.1186/1471-2105-10-428)
Supplement: Additional file 9 — Reference metabolite library (biological dataset). The reference library which contains the information on the standards that were searched for in the biological dataset chromatograms. [file 1471-2105-10-428-S9.TXT]

libId	Name	RI	Win_1	SEL_MASS	SPECTRUM
1	Lactic acid (2TMS)	191910	2000	219;117;191;133;234	85:8 86:5 87:39 88:75 89:12 91:1 94:3 99:2 100:1 101:44 102:25 103:21 104:3 105:9 106:1 113:3 115:23 116:13 117:903 118:94 119:41 129:13 130:2 131:45 132:8 133:77 134:10 135:6 146:1 147:999 148:153 149:74 150:7 151:1 175:5 176:1 190:80 191:121 192:30 193:10 194:1 203:3 219:22 220:4 221:1
2	Glycolic acid (2TMS)	208544	2000	177;205;161;133;103	85:7 87:22 88:41 89:22 90:5 91:7 93:1 95:3 97:3 98:8 99:5 101:8 102:33 103:50 104:17 105:35 106:6 111:1 117:183 118:103 119:10 120:2 129:4 131:57 132:24 133:140 135:16 138:2 142:2 143:2 144:8 146:5 147:999 148:210 149:156 150:21 151:4 159:1 161:59 162:10 163:5 174:1 176:2 177:143 178:34 179:13 180:1 188:2 191:12 193:1 194:1 197:1 200:3 205:60 206:10 207:2 210:1
3	Alanine (2TMS)	208740	2000	116;190;218;100;233	85:1 86:19 87:6 88:6 89:2 94:13 95:1 98:1 99:1 100:54 101:10 102:8 103:32 104:2 105:1 112:1 113:2 114:10 115:14 116:999 117:96 118:24 119:4 128:11 129:1 130:2 131:10 132:3 133:13 134:3 144:2 146:2 147:186 148:24 149:7 174:1 190:25 191:5 192:2 218:6 219:1
4	Pyruvic acid (1MEOX) (1TMS)	222758	2000	174;189;115;89;158	85:14 86:20 87:7 88:1 89:957 90:84 91:43 92:3 98:15 99:340 100:239 101:41 102:6 103:17 113:3 114:41 115:399 116:46 117:99 118:11 119:2 128:2 130:9 142:2 143:17 144:4 145:1 158:61 159:24 160:2 173:1 174:999 175:119 176:38 177:1 189:15 213:1 288:1 292:1 342:1 363:1 364:1 383:1 403:1 451:1 459:2 489:1
5	Unknown 01	226000	2000	281;369;249;265	85:11 86:1 87:16 88:7 89:8 95:1 96:10 97:1 99:1 101:3 102:4 103:27 104:5 105:9 106:1 111:2 112:1 113:2 115:12 116:3 117:44 118:9 119:26 120:3 121:1 124:1 125:5 129:1 131:39 132:8 133:64 134:8 135:6 143:1 145:5 146:2 147:999 148:149 149:70 150:6 151:1 159:2 161:3 162:2 163:11 164:3 165:9 166:3 167:1 173:1 175:3 176:4 177:17 178:7 179:13 180:4 181:1 182:1 189:13 190:4 191:57 192:13 193:35 194:4 195…
6	Glycine (2TMS)	229706	2000	102;147;204;176;86	85:2 86:30 87:19 88:6 89:2 95:1 100:9 101:10 102:999 103:133 104:39 105:6 114:1 115:4 116:2 117:10 118:2 119:3 130:4 131:20 132:9 133:14 134:2 146:1 147:250 148:46 149:19 150:1 158:1 174:1 176:32 177:8 178:3 204:27 205:4 206:1
7	Butanoic acid, 2-amino- (2TMS)	249224	2000	130;204;218;232;142	85:12 86:23 87:18 88:7 89:2 94:4 95:6 96:3 97:2 98:27 99:5 100:88 101:30 102:16 103:39 104:4 105:7 109:1 110:3 112:2 113:2 114:28 115:12 116:5 117:12 118:2 119:7 126:3 128:7 129:8 130:999 131:150 132:52 133:37 134:9 135:4 136:2 139:1 140:1 141:1 142:36 143:4 144:3 145:1 146:6 147:218 148:34 149:19 150:2 151:1 158:3 159:3 160:4 163:4 172:1 174:3 175:1 176:1 188:1 189:1 202:1 203:1 204:40 205:16 20…
8	Hexanoic acid, 2-ethyl- (1TMS)	254258	2000	201;160;145;129;117	85:51 87:7 88:18 89:123 90:7 91:7 97:69 98:95 99:77 103:32 104:69 105:69 106:3 107:20 109:164 110:19 111:8 113:15 115:21 116:37 117:315 118:27 119:101 120:11 122:1 125:4 126:3 127:5 128:4 129:859 130:84 131:41 132:39 134:20 135:4 142:10 143:114 144:92 145:362 146:40 153:1 157:84 158:3 159:127 160:621 161:70 162:19 167:1 170:4 171:33 172:10 173:50 174:2 183:5 184:21 186:2 187:11 188:62 189:20 190:…
9	FAME 1	262320	2000	87;101;115;127	85:16 86:2 87:999 88:91 89:9 90:1 91:2 93:2 95:2 96:3 97:38 98:36 99:3 100:3 101:162 102:12 103:1 107:1 108:2 109:14 110:1 111:3 113:2 114:1 115:167 116:14 117:1 125:4 126:1 127:158 128:13 129:60 130:4 143:5 158:5 159:1
10	Guanidine (3TMS)	266984	2000	146;171;260;275;130	85:41 86:58 87:15 88:42 89:10 90:4 96:2 97:6 98:5 99:181 100:192 101:36 102:34 103:7 104:3 111:18 112:4 113:60 114:55 115:25 116:75 117:17 118:6 119:1 123:1 125:2 126:6 127:4 128:5 129:6 130:501 131:105 132:64 133:9 134:2 139:8 140:4 141:15 142:7 143:4 144:6 145:2 146:999 147:152 148:61 149:5 155:14 156:14 157:16 158:7 159:2 160:5 170:3 171:952 172:248 173:82 174:12 175:5 176:1 185:3 186:20 187:6…
11	Valine (2TMS)	271500	2000	144;218;156;246;100	85:9 86:23 87:9 88:4 89:2 90:1 91:1 96:3 97:2 98:8 99:5 100:146 101:24 102:13 103:26 104:3 105:3 110:2 111:1 112:7 113:3 114:15 115:9 116:3 117:11 118:3 119:4 120:1 126:1 127:1 128:23 129:13 130:15 131:15 132:19 133:25 134:5 135:2 142:7 143:5 144:999 145:135 146:48 147:151 148:24 149:13 150:1 152:1 156:16 157:3 158:3 159:3 160:3 163:3 172:1 174:4 175:1 203:4 218:123 219:29 220:11 221:1 246:4 247:1
12	Unknown 284200	284200	2000	133;174;86;100;188;262	85:7 86:492 87:59 88:29 89:14 96:1 97:1 99:5 100:458 101:61 102:29 103:26 104:1 105:5 106:1 112:1 113:7 114:54 115:17 116:8 117:45 118:3 119:15 120:1 129:4 130:75 131:58 132:18 133:121 134:16 135:6 144:8 145:3 146:8 147:253 148:37 149:16 152:5 158:11 159:3 160:2 172:12 173:7 174:999 175:181 176:67 188:7 189:3 190:1 204:2 215:1 227:1 262:6 263:2 294:1
13	Glycerol (3TMS)	290926	2000	293;205;117;103	85:33 86:9 87:59 88:38 89:214 90:15 91:8 94:2 95:3 96:1 97:2 98:2 99:21 100:2 101:271 102:29 103:989 104:73 105:44 106:2 107:3 111:3 113:26 114:3 115:70 116:69 117:999 118:77 119:57 120:3 121:3 122:1 125:1 128:9 129:166 130:16 131:156 132:25 133:429 134:39 135:22 147:584 148:156 149:117 150:17 151:7 152:2 157:1 158:1 159:14 160:4 161:10 162:5 163:45 164:8 165:6 166:1 167:1 168:1 171:2 173:6 174:1…
14	Malonic acid (2TMS)	301040	2000	233;248;147;133;109	42:6 43:34 44:17 45:76 46:5 47:24 52:5 55:4 57:5 58:12 59:25 60:5 61:14 66:95 67:10 69:7 70:3 71:3 72:29 73:413 74:39 75:106 76:8 77:4 87:8 88:4 99:14 101:7 103:4 109:14 115:8 116:4 117:9 131:23 132:3 133:31 134:4 135:3 143:13 147:999 148:154 149:82 150:8 173:3 189:4 217:4 233:49 234:9 235:4 248:7
15	Similar to Methanolphosphate	301820	2000	241;133;163;211;242;	85:5 86:4 87:2 88:7 89:144 90:20 91:63 92:7 93:11 94:2 95:2 96:1 97:1 98:135 99:29 100:8 101:10 102:7 103:134 104:27 105:41 106:6 107:48 108:6 109:19 111:22 113:27 115:78 116:14 117:146 119:80 120:16 121:55 122:8 123:31 124:2 126:5 129:10 130:2 131:36 133:464 134:85 135:193 136:21 137:61 138:8 139:9 141:1 145:3 146:4 147:293 148:27 149:13 150:11 151:35 152:9 153:10 155:14 156:3 157:4 158:1 159:2 …
16	Leucine (2TMS)	306195	2000	158;232;102;260	85:5 86:32 87:7 88:2 96:3 97:2 98:5 99:8 100:90 101:13 102:190 103:39 104:10 105:4 111:1 112:2 113:2 114:5 115:20 116:31 117:11 118:4 119:2 126:1 127:1 128:14 129:5 130:24 131:14 132:16 133:30 134:7 135:3 140:1 142:11 143:3 144:3 145:1 146:3 147:93 148:18 149:7 157:1 158:999 159:143 160:41 161:3 170:8 171:1 172:1 174:3 175:1 176:2 177:2 188:1 203:2 204:1 218:19 219:5 220:1 231:1 232:26 233:7 234:…
17	Isoleucine (2TMS)	318405	2000	158;232;218;102;260	85:10 86:43 87:9 88:3 89:2 90:11 91:1 96:6 97:5 98:9 99:6 100:147 101:24 102:47 103:24 104:4 105:4 110:2 112:5 113:2 114:19 115:10 116:9 117:11 118:3 119:5 120:1 124:1 126:2 127:2 128:17 129:14 130:16 131:16 132:22 133:27 134:5 135:2 142:15 143:9 144:5 146:7 147:114 148:21 149:9 150:1 156:7 157:3 158:999 159:139 160:43 161:4 163:3 170:10 171:2 172:1 174:3 176:1 188:1 203:3 204:1 218:117 219:23 22…
18	Nonadecanoic acid methyl ester (FAME 2)	324968	2000	312;269;74;87;143	85:13 86:2 87:999 88:93 89:8 90:1 91:2 93:5 94:6 95:6 96:11 97:45 98:30 99:4 100:4 101:115 102:9 103:1 107:1 109:1 110:1 111:9 112:11 113:3 114:1 115:39 116:6 121:2 122:1 123:6 125:1 129:136 130:12 131:1 138:1 139:2 141:100 142:10 143:102 144:9 172:7 173:1
19	Glycine (3TMS)	326892	2000	174;248;276;100;86	85:24 86:999 87:101 88:38 89:6 95:4 96:1 97:1 98:4 99:15 100:550 101:105 102:55 103:34 104:6 105:10 106:1 111:1 112:1 113:17 114:14 115:23 116:34 117:92 118:18 119:28 120:4 121:2 126:1 127:1 128:3 129:7 130:86 131:95 132:27 133:260 134:40 135:18 136:1 142:1 143:1 144:22 145:7 146:12 147:612 148:87 149:38 150:3 158:23 159:7 160:13 161:3 162:1 171:1 172:8 173:4 174:992 175:203 176:88 177:17 178:3 1…
20	Phosphoric acid (3TMS)	332736	2000	314;299;211;283;225	85:88 86:18 87:54 88:231 89:63 90:20 91:40 92:7 93:10 94:2 95:2 96:3 97:3 98:6 99:15 101:21 102:14 103:154 104:29 105:84 106:13 107:68 108:6 109:11 110:3 112:5 113:13 114:1 115:171 116:30 117:63 118:12 119:99 120:15 121:67 122:10 123:30 124:1 125:3 126:5 127:8 128:1 129:2 130:7 131:116 132:21 133:531 134:74 135:192 136:19 137:95 138:10 139:10 141:2 145:111 146:13 147:142 148:20 149:21 150:5 151:8…
21	Proline (2TMS)	340399	2000	142;130;117;244	85:8 86:6 87:3 88:1 89:1 94:1 95:1 96:1 97:3 98:6 99:7 100:16 101:7 102:3 103:6 104:1 105:2 106:1 107:2 113:6 115:5 116:1 117:4 119:2 124:6 125:1 126:3 127:3 128:1 131:8 132:2 133:12 134:1 139:2 140:13 141:8 142:999 143:131 144:39 145:2 147:77 148:12 149:6 170:6 172:1 175:4 176:1 216:33 217:7 218:4 244:3
22	Glyceric acid (3TMS)	344100	2000	292;189;307;205;133	85:14 86:1 87:19 88:13 89:65 90:2 95:2 97:1 99:8 100:1 101:122 102:371 103:421 104:41 105:28 107:1 113:4 115:29 116:40 117:232 118:21 119:33 120:5 121:3 127:1 129:10 130:113 131:75 132:20 133:378 134:57 135:27 136:1 143:11 144:2 145:4 146:1 147:999 148:133 149:78 150:8 151:5 159:1 160:1 163:8 165:1 173:6 175:36 176:6 177:17 178:3 183:1 189:503 190:88 191:48 192:8 193:2 204:13 205:85 206:20 207:11…
23	Benzoic acid (2TMS)	348169	2000	179;105;135;77;194	85:1 89:5 90:7 91:15 92:4 93:6 94:1 95:1 103:5 104:8 105:999 106:78 107:10 109:1 119:10 120:2 121:10 122:9 123:1 131:1 133:4 134:6 135:653 136:89 137:25 138:1 147:1 149:3 150:1 151:1 163:2 164:2 178:2 179:561 180:86 181:24 182:1 193:10 194:36 195:6 196:1
24	Alanine (3TMS)	353700	2000	188;262;290;100;114	85:12 87:15 89:4 90:1 98:5 99:11 100:999 101:118 102:44 103:11 105:6 113:10 114:219 115:43 117:83 118:4 119:7 120:2 127:1 128:5 129:9 130:43 131:55 132:3 133:174 134:26 135:14 142:1 145:2 146:8 147:304 148:58 149:31 150:3 159:6 160:4 161:1 163:1 172:25 173:6 174:10 175:10 176:2 186:2 188:781 189:151 190:62 191:19 192:2 200:1 216:1 234:2 246:4 262:61 263:23 264:11 292:1
25	Serine (3TMS)	359216	2000	204;218;278;306;100	85:17 86:50 87:29 88:44 89:41 90:4 91:2 96:1 97:1 98:15 99:11 100:742 101:113 102:47 103:82 104:10 105:11 106:1 110:1 112:1 113:8 114:100 115:68 116:201 117:106 118:25 119:24 120:4 121:1 122:1 125:1 126:1 127:1 128:8 129:8 130:64 131:75 132:79 133:160 134:27 135:15 136:2 139:1 140:1 142:8 143:6 144:23 145:7 146:18 147:542 148:80 149:45 150:4 156:1 157:2 158:14 159:13 160:6 161:3 162:5 163:21 164:…
26	Succinic acid (2TMS)	365265	2000	247;172;147;262;129	85:10 86:15 87:7 88:4 89:6 90:1 91:1 99:5 100:2 101:7 102:2 103:6 104:1 105:3 113:9 114:1 115:10 116:14 117:12 118:2 119:3 128:3 129:53 130:9 131:17 132:4 133:27 134:3 135:2 143:4 145:5 146:1 147:999 148:149 149:70 150:6 151:1 156:1 157:2 163:2 172:30 173:17 174:3 175:2 190:1 203:2 217:1 218:4 219:1 247:44 248:9 249:3 262:1
27	Threonine (3TMS)	368800	2000	219;291;218;117;320	85:47 86:125 87:100 88:21 89:16 90:3 91:2 92:2 94:1 95:3 96:6 97:6 98:30 99:26 100:553 101:838 102:164 103:101 104:13 105:15 107:1 111:2 112:23 113:15 114:118 115:100 116:44 117:999 118:132 119:68 120:8 121:2 122:1 124:1 125:1 126:6 127:7 128:327 129:317 130:180 131:189 132:175 133:209 134:37 135:22 136:1 140:2 141:2 142:8 144:28 145:10 146:28 147:666 148:117 149:73 150:10 151:4 152:1 155:1 156:9…
28	Fumaric acid (2TMS)	371909	2000	245;115;217;143	85:102 86:17 87:25 88:5 89:36 90:3 91:2 93:5 94:1 95:5 96:2 97:41 98:88 99:78 100:14 101:18 102:8 103:48 104:9 105:22 106:4 107:3 108:2 109:1 111:17 112:4 113:85 114:11 115:315 116:33 117:52 118:10 119:24 120:3 121:2 125:3 126:62 127:107 128:52 129:21 130:2 131:61 132:26 133:291 134:44 135:29 136:2 137:1 141:6 142:12 143:300 144:26 145:9 146:2 147:999 148:160 149:104 150:16 151:10 152:1 155:191 1…
29	Maleic acid (2TMS)	373999	2000	245;147;170;215	85:80 86:4 87:26 88:3 89:36 90:2 93:4 94:1 95:6 96:1 97:50 98:97 99:87 101:2 102:6 103:50 104:8 105:33 106:1 107:2 108:3 109:2 111:19 112:5 113:108 114:8 115:414 116:28 117:53 118:10 119:30 121:3 123:1 125:4 126:73 127:133 128:56 129:20 131:55 132:25 133:323 134:30 135:22 136:2 141:7 142:12 143:326 146:1 147:999 148:122 149:80 150:6 151:5 152:1 155:224 156:20 157:133 158:22 159:30 160:5 161:5 162…
30	Nonanoic acid (1TMS)	379984	2000	215;230;117;129;145	85:28 86:22 87:15 88:15 89:23 90:4 91:8 93:11 94:2 95:13 96:4 97:29 98:26 99:28 100:5 101:27 102:2 103:6 105:48 106:3 107:3 109:1 110:1 111:13 112:10 113:2 114:1 115:13 116:59 117:999 118:90 119:31 121:4 122:1 123:4 124:1 125:2 126:1 127:4 128:3 129:394 130:47 131:285 132:265 133:37 134:11 135:1 138:1 139:3 140:4 141:3 142:2 143:29 144:5 145:105 146:13 147:13 148:1 149:1 154:1 155:2 156:1 157:7 1…
31	Hexadecanoic acid methyl ester	382741	2000	270;227;74;87;143	85:28 86:3 87:999 88:91 89:7 91:2 93:4 94:1 95:21 96:3 97:43 98:33 99:5 100:4 101:116 102:9 103:2 107:3 108:1 109:1 110:5 111:10 112:10 113:3 114:1 115:27 116:6 121:1 125:3 126:1 129:60 130:6 135:2 136:1 137:1 143:171 144:16 145:1 147:1 153:1 155:64 156:7 157:27 158:4 186:8 187:1
32	Nicotinic acid (1TMS)	387875	2000	180;136;106;78;195	86:1 89:2 90:48 91:5 92:4 93:17 94:11 95:6 102:1 105:25 106:747 107:47 108:7 109:5 111:2 113:1 117:1 120:1 122:2 123:5 125:2 127:4 128:1 131:1 132:8 133:2 134:10 136:882 137:131 138:35 139:2 140:4 141:4 148:27 149:16 152:1 156:1 160:1 161:1 162:4 164:3 166:1 173:2 175:1 180:999 181:137 182:43 183:1 184:3 187:3 194:5 195:27 196:4 215:6 216:4 217:2 231:1 261:2
33	Itaconic acid (2TMS)	387939	2000	259;215;133;147;230	85:3 87:7 88:1 89:3 93:2 97:31 98:18 99:12 100:1 102:1 103:7 106:21 112:7 113:3 116:4 118:2 119:3 122:11 131:25 132:5 133:43 134:2 135:2 136:40 140:5 141:25 142:13 145:1 147:999 148:157 149:87 150:5 155:1 157:7 171:1 174:1 180:30 182:1 184:5 185:3 187:2 201:3 215:35 216:14 229:2 230:13 247:1 259:27 260:7
34	Uracil (2TMS)	392037	2000	241;255;99;113;126	85:123 86:129 87:40 89:5 91:57 92:5 93:10 95:6 96:24 97:24 98:84 99:999 100:906 101:128 102:51 103:17 105:25 106:3 109:31 111:14 112:20 113:189 114:281 115:201 116:48 117:33 118:7 120:4 124:7 126:202 127:36 128:56 129:195 130:572 131:154 132:29 133:40 134:4 140:5 141:4 142:6 143:1 144:10 145:4 147:420 148:62 149:18 153:14 155:1 156:13 157:6 158:163 159:15 160:9 166:3 168:3 169:14 170:3 171:3 174:…
35	beta-alanine (3TMS)	394745	2000	248;290;174;160;100	85:25 86:725 87:93 88:33 89:4 95:6 99:61 100:443 101:89 102:60 103:29 104:2 105:5 112:1 113:20 114:10 115:7 116:27 117:75 118:11 119:22 120:1 121:1 127:1 130:143 131:109 132:29 133:324 134:53 135:25 136:3 138:1 140:1 142:18 143:4 144:8 145:5 146:69 147:757 148:119 149:62 150:4 158:10 159:3 160:74 161:15 162:3 163:4 164:1 171:2 172:27 173:19 174:999 175:187 176:87 177:10 178:1 183:2 187:1 188:19 1…
36	Homoserine (3TMS)	405444	2000	218;128;292;230;202	85:33 86:51 87:42 88:16 89:19 90:4 91:3 92:3 93:1 94:1 95:2 96:6 97:5 98:46 99:17 100:308 101:100 102:146 103:780 104:79 105:44 106:3 107:1 110:5 111:2 112:26 113:13 114:52 115:40 116:26 117:48 118:14 119:26 120:4 121:2 124:1 125:1 126:10 127:6 128:999 129:150 130:160 131:158 132:86 133:171 134:32 135:18 136:2 140:5 141:2 142:12 143:4 144:16 145:5 146:26 147:383 148:72 149:72 150:10 151:4 154:3 1…
37	Erythritol (4TMS)	407500	2000	217;293;307;205;320	85:21 87:14 88:6 89:64 90:3 101:115 103:450 104:2 105:20 113:1 115:40 116:164 117:411 118:38 127:4 129:157 130:25 131:80 132:32 133:167 134:4 143:26 147:999 148:164 149:92 150:3 155:2 156:10 157:1 159:1 163:7 164:1 168:2 175:17 189:163 190:29 191:122 192:14 203:7 204:151 205:258 206:40 207:21 208:4 217:456 218:80 219:16 220:3 230:20 231:13 239:1 252:1 276:1 277:13 278:3 307:11 308:11 309:3 320:6 …
38	O-acetyl-serine (2TMS)	408504	2000	174;132;116;218;100	97:24 100:146 102:116 109:94 110:50 111:31 112:53 113:11 114:41 118:45 123:22 126:5 129:160 132:610 135:30 138:2 140:7 141:83 142:8 144:390 146:7 148:203 150:18 156:10 157:5 158:216 159:5 163:50 165:68 171:15 172:12 174:999 175:165 176:48 177:78 180:14 183:90 184:57 186:18 187:70 188:25 190:44 191:289 195:31 203:34 204:34 211:14 212:5 213:7 215:199 216:183 218:198 219:60 220:12 221:74 222:28 223:…
39	Unknown 02	412783	2000	131;102;116;147;101;117	85:21 87:106 88:7 89:19 94:4 98:1 99:28 101:302 102:137 103:187 104:16 105:12 106:1 107:1 111:1 113:9 115:21 116:147 117:34 118:7 119:5 120:2 122:1 128:1 129:72 130:65 131:106 132:39 133:67 134:6 135:1 143:5 144:1 145:3 146:2 147:999 148:137 149:76 150:6 157:3 173:1 175:4 177:8 178:2 179:1 180:1 187:1 189:37 190:7 191:22 192:4 193:2 203:4 204:8 205:7 217:53 218:11 219:28 220:6 221:1 233:16 234:4 …
40	Glutaric acid (2TMS)	417357	2000	158;261;233;116;186	70:33 71:10 72:78 73:999 74:146 75:516 76:45 77:42 79:6 84:6 85:25 87:6 88:17 89:39 90:6 97:55 98:4 99:8 100:82 101:38 102:25 103:85 104:20 105:10 114:8 115:16 116:54 117:38 118:6 119:9 123:5 127:4 128:40 129:136 131:9 132:15 133:55 134:10 135:9 142:6 143:7 144:82 145:19 146:6 147:413 148:86 149:62 150:8 158:67 159:16 172:4 186:22 187:9 189:27 190:4 191:7 202:11 203:36 204:26 205:24 206:4 207:5 2…
41	Citramalic acid (3TMS)	424500	2000	247;349;259;321;203	85:144 87:13 94:2 98:2 99:31 101:20 102:1 109:8 111:3 113:23 115:335 116:25 117:82 119:19 124:1 127:4 129:38 130:5 131:30 132:4 133:198 134:24 135:17 136:2 139:8 141:13 143:31 145:26 147:999 148:155 149:144 150:19 151:7 152:8 154:1 157:27 159:7 163:69 164:7 165:6 166:4 176:1 179:3 182:3 185:35 186:6 189:47 190:10 191:2 192:4 196:2 197:1 203:62 204:49 205:18 215:22 216:5 217:28 218:11 221:12 222:8…
42	Capric acid	431300	2000	215;230;117;129;145;229	85:40 86:30 88:6 95:103 96:6 97:22 98:25 99:17 101:10 105:41 112:3 117:999 118:70 119:30 124:3 129:362 130:4 131:218 132:234 133:23 141:2 143:23 145:101 146:6 153:2 157:5 159:15 171:11 172:3 182:1 185:18 196:4 197:16 198:4 199:5 201:11 208:2 221:21 229:283 230:25 243:1 265:2 275:1 290:1 301:1 326:3 337:1 339:2 355:1 357:4 366:1 373:5 379:1 384:3 401:13 403:2 404:3 418:2 430:7 444:1 447:1 463:1 46…
43	Unknown 03	435000	2000	234;205;261;187;162	90:47 94:4 97:6 98:5 102:254 103:503 105:83 107:8 108:1 110:18 116:21 117:836 118:85 126:5 127:6 129:60 130:254 131:69 133:160 135:40 136:5 143:84 145:19 146:49 147:999 148:198 149:127 153:1 159:66 161:71 162:134 163:86 164:15 165:14 166:5 173:5 174:8 175:27 177:25 183:3 185:16 187:119 189:61 190:12 197:5 198:3 205:17 206:55 207:31 208:17 210:14 217:145 218:33 225:2 231:1 233:1 234:366 235:93 236…
44	Malic acid (3TMS)	440500	2000	233;245;335;307;217	85:32 86:7 87:41 88:11 89:24 90:3 91:1 95:2 96:2 97:6 98:4 99:66 100:5 101:662 102:78 103:85 104:11 105:27 106:4 107:2 111:3 112:1 113:13 114:3 115:77 116:78 117:291 118:36 119:50 120:5 121:4 126:1 127:4 128:5 129:55 130:7 131:203 132:36 133:552 134:72 135:48 136:4 137:3 141:1 142:1 143:20 144:1 145:1 146:3 147:999 148:221 149:124 150:19 151:18 152:5 153:2 154:1 155:4 156:2 157:8 158:2 159:9 160:…
45	Hydroxyproline (3TMS)	448039	2000	230;140;304;158;332	85:32 86:21 87:6 88:11 89:1 91:7 92:6 93:3 95:14 97:8 98:19 99:10 100:43 101:25 102:19 103:16 106:15 107:8 111:26 112:37 114:20 116:26 117:146 119:14 120:11 121:3 124:23 126:57 127:1 128:23 129:27 131:36 132:3 133:104 135:22 140:975 141:129 142:81 143:8 144:16 147:849 148:192 149:88 150:6 151:13 153:21 158:37 163:2 164:6 168:13 171:35 172:3 175:4 176:4 177:7 180:2 183:4 187:4 188:11 189:17 190:4 …
46	4-Aminobutyric acid (3TMS)	453526	2000	174;304;216;246;100	85:31 86:354 87:33 88:21 89:5 96:3 98:13 99:22 100:182 101:31 102:26 103:12 104:4 112:18 113:13 114:35 115:9 116:24 117:40 118:8 119:11 124:1 127:4 129:21 130:59 131:34 132:19 133:72 134:13 135:6 140:16 142:68 143:82 144:23 145:9 146:42 147:490 148:55 149:36 150:4 155:1 156:20 157:3 158:6 159:3 161:2 170:5 172:43 173:9 174:999 175:169 176:68 177:3 186:1 188:2 196:1 200:1 214:12 215:2 216:53 217:6…
47	Unknown 04	454346	2000	204;103;143;116	87:29 89:60 99:53 101:240 102:18 103:803 104:61 105:36 111:18 115:127 116:160 117:391 118:28 119:36 125:9 126:1 127:42 129:184 130:73 131:72 133:196 134:24 135:18 142:83 143:999 144:124 145:30 146:2 147:702 148:72 149:25 150:9 158:11 159:4 163:7 170:10 171:30 173:3 175:22 177:11 179:1 189:226 190:57 191:109 192:5 193:8 197:1 203:18 204:955 205:265 206:55 207:14 215:2 218:10 221:1 230:9 231:250 23…
48	Aspartic acid (3TMS)	458040	2000	232;218;306;202;334	85:18 86:35 87:18 88:8 89:12 90:1 91:4 93:1 96:3 97:2 98:36 99:28 100:999 101:121 102:58 103:41 104:7 105:5 110:1 112:2 113:6 114:15 115:49 116:27 117:197 118:24 119:34 120:4 121:2 124:1 126:4 128:22 129:12 130:76 131:69 132:51 133:142 134:26 135:14 136:2 141:2 142:46 143:20 144:20 145:6 146:13 147:497 148:86 149:69 150:9 151:3 154:1 157:1 158:8 159:5 160:10 161:6 162:2 163:42 164:8 165:3 171:4 1…
49	Threonic acid (4TMS)	458560	2000	292;220;205;117;319	85:13 86:2 87:20 88:12 89:67 90:5 91:1 97:2 99:14 101:52 102:250 103:293 104:36 105:20 106:1 111:2 113:12 115:26 116:13 117:356 118:35 119:28 120:4 121:1 127:3 129:83 130:159 131:88 132:20 133:146 134:23 135:13 143:48 144:4 146:2 147:999 148:156 149:92 150:8 151:4 157:10 158:1 160:1 161:5 163:8 171:2 173:3 175:7 176:2 177:23 178:5 179:2 184:1 185:1 186:1 189:44 190:9 191:16 192:4 193:2 203:9 204:…
50	Serine (4TMS)	459465	2000	114;290;378;276;223	85:44 86:28 87:15 93:1 99:34 105:6 109:6 110:9 111:4 113:26 114:999 115:102 120:2 133:75 134:4 147:295 148:25 159:12 161:4 172:60 177:15 184:47 186:2 187:2 188:49 189:4 191:72 195:1 216:5 222:6 224:1 226:1 258:83 259:12 276:98 277:26 278:4 279:1 290:71 293:8 350:2 351:6 352:5 363:1 378:10 379:5 383:1 389:2 446:7 490:1 500:4
51	Asparagine (4TMS) MP	465950	2000	188;216;305;420;405	85:24 86:40 87:28 88:10 89:12 90:5 92:1 93:1 95:5 96:5 97:8 98:50 99:48 100:490 101:81 102:50 103:44 104:6 105:14 106:2 109:1 110:10 111:4 112:12 113:20 114:53 115:202 116:97 117:73 118:47 119:18 120:4 121:1 122:1 123:1 124:4 125:31 126:32 127:11 128:77 129:9 130:46 131:138 132:61 133:111 134:21 135:6 136:1 137:1 138:1 139:3 140:11 141:50 142:283 143:42 144:27 145:9 146:31 147:999 148:163 149:92 …
52	Methionine (2TMS)	475179	2000	176;128;250;293;202	85:21 86:35 87:19 88:14 90:3 91:14 93:2 97:8 98:19 99:13 100:156 101:36 102:28 103:34 104:17 105:50 106:6 107:5 110:4 112:14 113:2 114:72 115:37 116:19 117:14 119:1 121:2 126:6 128:979 129:150 130:89 131:52 132:25 133:41 134:10 137:1 139:2 140:2 142:6 143:6 144:10 145:6 146:4 147:263 148:53 149:16 150:2 151:4 154:3 155:1 156:2 157:6 158:9 159:5 160:33 161:2 163:9 164:1 169:4 172:11 173:4 174:15 1…
53	Cysteine (3TMS)	479326	2000	294;220;218;100;116	57:6 59:61 60:15 61:14 72:10 73:999 74:79 75:35 83:2 86:1 89:7 91:8 94:3 98:2 100:288 101:33 102:10 103:18 104:2 105:10 106:1 114:11 115:27 116:54 119:12 126:5 128:2 130:20 131:58 132:84 133:29 134:2 135:4 141:2 146:9 147:65 148:32 149:16 150:2 157:4 160:1 161:4 163:10 171:1 172:1 173:1 174:4 177:1 179:6 190:1 197:2 202:4 203:1 204:20 205:18 206:1 218:415 219:87 220:485 221:92 222:49 223:6 225:5 …
54	Tetradecanoic acid methyl ester	488627	2000	242;199;74;87;143	85:27 86:1 87:999 88:90 89:9 91:3 93:10 94:2 95:24 96:10 97:71 98:36 99:8 100:5 101:102 102:10 103:10 105:2 107:6 108:1 109:11 110:5 111:25 112:7 113:5 114:2 115:29 116:10 117:2 121:5 122:1 123:5 124:2 125:8 126:1 129:70 130:14 135:2 137:2 139:3 143:189 144:19 145:1 147:5 153:1 157:43 158:5 163:1 166:1 167:1 168:2 171:16 172:2 185:26 186:4 199:77 200:10 201:1 205:1 211:27 212:3 213:14 214:2 217:2…
55	Ornithine (3TMS)	492430	2000	142;348;243;216;204	85:22 86:40 87:227 88:46 89:52 90:12 91:3 95:8 96:12 97:35 98:44 99:15 100:188 101:55 102:205 103:71 104:22 105:6 106:2 108:4 110:9 111:8 112:11 113:13 114:41 115:150 116:38 117:71 118:13 119:7 120:2 124:3 126:14 127:6 128:117 129:70 130:60 131:51 132:51 133:61 134:12 135:6 140:15 141:18 142:999 143:184 144:140 145:18 146:38 147:245 148:66 149:28 150:4 152:4 153:26 154:17 155:4 156:4 157:17 158:1…
56	Glutamine [-H2O] (3TMS) MP	494140	2000	227;344;301;154;211	85:66 86:81 87:26 88:8 89:4 93:6 96:4 97:9 98:54 99:61 100:248 101:55 102:19 103:15 105:11 107:2 108:1 109:6 110:30 111:35 112:286 113:167 114:116 116:13 117:63 118:10 119:26 121:3 123:3 124:9 125:8 126:398 127:92 128:412 129:87 130:111 131:173 132:64 133:264 134:36 135:9 136:10 137:8 138:4 139:680 140:100 141:37 142:14 143:5 144:11 145:4 146:22 147:924 148:145 149:78 150:7 151:7 152:2 153:189 15…
57	Arabinose (1MEOX) (4TMS) MP	498992	2000	307;217;160;103;189	86:10 87:12 88:8 89:72 90:8 91:6 98:6 99:8 100:44 101:24 103:999 104:61 105:70 106:4 113:9 114:15 115:43 117:285 118:30 119:24 120:2 121:1 129:100 131:45 133:98 134:8 135:12 140:2 141:2 142:7 143:6 146:2 147:231 148:12 149:31 150:4 151:1 155:6 156:2 157:7 158:3 160:79 163:22 164:1 167:1 168:7 170:1 171:1 172:4 173:6 174:4 175:3 176:3 177:3 178:1 184:1 186:2 189:38 190:22 191:4 192:6 193:4 200:2 2…
58	Xylose (1MEOX) (4TMS) MP	499617	2000	307;217;160;103;189	86:10 87:12 88:8 89:72 90:8 91:6 98:6 99:8 100:44 101:24 103:999 104:61 105:70 106:4 113:9 114:15 115:43 117:285 118:30 119:24 120:2 121:1 129:100 131:45 133:98 134:8 135:12 140:2 141:2 142:7 143:6 146:2 147:231 148:12 149:31 150:4 151:1 155:6 156:2 157:7 158:3 160:79 163:22 164:1 167:1 168:7 170:1 171:1 172:4 173:6 174:4 175:3 176:3 177:3 178:1 184:1 186:2 189:38 190:22 191:4 192:6 193:4 200:2 2…
59	Arabitol (5TMS)	503057	2000	307;319;332;217;205	85:80 86:19 87:26 88:113 89:174 93:4 94:16 95:19 97:39 98:15 99:42 100:2 101:117 102:93 106:16 107:4 108:2 109:9 110:1 111:6 112:14 113:68 116:17 117:207 118:21 120:5 121:16 124:9 125:15 126:18 127:41 129:211 130:41 131:145 132:73 135:63 136:16 137:3 142:34 144:27 145:26 146:21 147:999 148:164 151:3 152:18 154:1 158:29 159:8 161:10 163:36 165:16 166:10 169:16 171:12 173:11 175:54 176:6 177:9 178:…
60	Ribitol (5TMS)	503062	2000	319;307;422;217;205	85:17 86:6 87:30 88:19 89:110 90:6 94:3 95:1 97:7 98:2 99:18 101:100 102:18 103:911 104:20 105:26 106:2 109:1 111:11 112:1 113:21 115:13 116:32 117:332 118:35 119:24 120:3 121:2 125:2 126:2 127:10 129:443 130:57 131:105 132:17 133:161 134:14 135:17 136:2 142:6 143:21 144:4 145:11 146:3 147:999 148:155 149:91 150:1 151:2 152:1 155:12 157:44 158:7 159:3 161:7 162:1 163:11 165:1 166:1 169:5 170:5 17…
61	Ribose (1MEOX) (4TMS) MP	503579	2000	307;217;160;103;189	86:10 87:23 88:10 89:159 90:6 95:1 98:4 99:14 100:59 102:38 103:999 104:99 105:101 106:4 112:2 113:4 114:24 115:60 117:172 118:8 119:19 126:4 127:7 128:6 129:40 131:50 133:87 134:12 135:12 141:1 142:5 144:6 151:1 155:12 157:11 160:88 162:4 163:17 165:3 168:8 172:3 173:8 174:9 198:4 201:4 216:4 217:226 219:19 221:20 222:3 232:7 234:10 240:4 242:3 246:14 248:3 249:2 257:4 259:3 260:1 262:2 274:1 27…
62	Pyroglutamic acid (2TMS)	507758	2000	156;258;230;140;273	88:14 90:9 94:4 99:36 101:71 105:14 107:5 108:4 110:13 113:36 116:30 118:18 120:13 121:3 122:1 135:15 136:1 137:2 141:30 142:22 148:191 149:132 150:32 151:18 152:2 156:999 157:254 158:109 159:33 160:9 162:3 165:6 169:6 174:32 175:9 176:12 179:3 180:1 185:3 190:9 192:1 196:4 199:2 202:29 204:49 205:27 206:17 207:2 208:1 209:2 215:7 217:12 219:18 220:5 222:9 223:3 224:1 228:13 231:40 232:32 233:10 …
63	Glutamic acid (3TMS)	509223	2000	246;363;128;348;156	85:66 86:43 87:22 88:12 89:13 90:3 91:2 92:1 93:2 94:3 95:9 96:9 97:8 98:39 99:32 100:325 101:61 102:31 103:45 104:7 105:8 106:1 108:1 109:1 110:7 111:4 112:41 113:42 114:72 115:60 116:23 117:42 118:8 119:16 120:1 121:1 124:2 125:1 126:10 127:5 128:999 129:181 130:70 131:69 132:47 133:144 134:24 135:14 136:1 139:2 140:88 141:13 142:10 143:10 144:11 145:7 146:7 147:627 148:103 149:139 150:18 151:8…
64	Similar to L-Glutamine	515113	2000	190;304;319;202;133	85:36 86:50 87:30 88:10 89:15 90:4 91:4 92:2 93:4 94:5 95:5 96:9 97:9 98:33 99:34 100:309 101:63 102:36 103:37 104:6 105:15 106:3 107:4 108:3 109:8 110:13 111:8 112:67 113:72 114:86 115:211 116:204 117:84 118:31 119:19 120:3 122:2 123:2 124:4 125:4 126:49 127:15 128:74 129:190 130:62 131:178 132:60 133:146 134:26 135:13 136:2 137:2 138:5 140:37 141:15 142:19 143:8 144:12 145:10 146:36 147:999 148…
65	Putrescine (4TMS)	518599	2000	174;361;214;100;200	85:9 86:222 87:16 88:8 98:11 99:32 100:114 101:17 102:16 110:6 112:12 113:5 114:25 115:14 116:25 118:3 124:2 126:27 127:3 128:18 130:68 131:12 132:13 140:8 142:29 143:1 144:7 146:41 156:8 158:2 160:7 161:1 166:1 171:1 172:55 173:13 174:999 175:164 176:58 186:4 187:10 188:3 198:1 200:52 201:9 202:2 204:1 213:1 214:68 215:11 216:7 376:1
66	Unknown 521800	521800	2000	244;171;275;155;218	85:58 86:164 87:48 88:31 89:698 90:85 91:43 92:2 93:9 94:7 95:16 96:18 97:26 98:92 99:44 100:683 101:146 102:367 103:133 104:31 105:28 106:5 107:6 108:3 109:9 110:14 111:12 112:89 113:80 114:218 115:118 116:108 117:154 118:30 119:39 120:8 121:7 123:4 124:5 125:8 126:58 127:286 128:588 129:159 130:135 131:151 132:111 133:237 134:35 135:26 136:4 137:3 138:6 139:65 140:62 141:26 142:325 143:57 144:2…
67	Fucose (1MEOX) (4TMS) MP	523546	2000	117;160;364;277;321	86:14 89:151 90:11 91:18 92:6 93:10 96:25 97:2 98:5 100:68 101:32 102:3 103:63 104:7 106:9 112:3 113:26 114:28 115:43 116:16 117:999 118:97 119:41 120:2 126:2 127:20 128:37 129:85 130:10 131:71 132:23 133:37 134:7 140:8 141:1 142:28 143:21 144:12 145:12 146:29 147:102 148:8 149:28 150:3 153:3 155:47 160:106 161:37 162:1 163:12 164:1 165:1 171:33 172:8 174:14 180:1 181:2 185:5 186:7 187:8 188:5 18…
68	2-Oxoglutaric acid	524575	2000	198;288;304;186;229	85:9 89:722 90:51 91:66 92:3 98:17 99:9 104:1 112:296 113:8 126:137 127:1 128:26 133:47 134:9 135:3 137:2 140:3 147:999 148:199 149:58 154:75 156:536 157:48 158:31 163:14 170:155 171:16 172:50 181:1 183:11 184:11 186:132 187:14 188:4 198:422 199:83 200:43 201:27 202:85 203:19 211:1 229:74 230:12 237:1 260:2 282:1 284:2 287:3 288:65 290:5 300:3 304:50 312:1 315:4 318:3 319:1 328:2 329:1 344:6 345:…
69	Phenylalanine (2TMS)	531431	2000	192;266;218;91;294	85:9 86:44 87:16 88:4 89:27 90:13 91:201 92:41 93:11 95:2 96:2 97:2 98:3 99:4 100:545 101:77 102:39 103:84 104:19 105:21 106:2 107:4 112:1 113:2 114:9 115:21 116:13 117:36 118:23 119:22 120:49 121:24 122:3 123:1 124:1 125:1 126:2 127:1 128:6 129:12 130:89 131:58 132:67 133:74 134:16 135:19 136:3 137:1 142:1 143:3 144:8 145:12 146:31 147:367 148:65 149:36 150:5 151:1 155:2 156:2 157:1 158:6 159:7 …
70	Ribonic acid (5TMS)	534500	2000	292;333;307;217;103	85:13 86:3 87:15 88:9 89:94 90:7 94:3 95:3 96:3 97:2 98:3 99:14 100:3 101:61 102:84 103:744 104:73 105:38 106:3 107:3 111:5 113:10 114:3 115:21 116:19 117:212 118:22 119:28 126:2 127:5 129:119 130:81 131:109 132:20 133:227 134:31 135:20 140:3 141:17 142:7 143:115 144:16 145:16 146:4 147:999 148:162 149:107 150:12 151:6 154:4 157:39 158:7 159:8 161:10 162:3 163:17 164:3 169:11 170:4 171:15 172:5 1…
71	Unknown 534500	534500	2000	91;103;127;172;187	85:17 86:14 87:42 88:123 89:62 90:68 91:211 92:24 93:21 95:1 96:1 97:7 98:32 99:8 100:101 101:16 102:10 103:999 104:102 105:41 106:3 107:3 109:1 112:9 113:16 114:12 115:8 116:7 117:6 118:9 119:25 120:6 121:1 122:1 124:2 125:1 126:143 127:302 128:54 129:22 130:11 131:11 132:3 133:8 135:1 136:1 137:1 138:16 139:3 140:46 141:6 142:2 143:2 144:24 145:73 146:11 147:13 148:4 149:1 153:2 154:27 155:6 15…
72	4-hydroxy-benzoic acid (2TMS)	536500	2000	267;223;282;193;126	85:46 86:4 87:19 89:113 90:56 91:185 92:92 93:45 94:6 95:31 96:13 97:9 98:3 99:3 104:77 105:73 106:6 107:35 109:9 111:24 113:4 114:2 115:21 117:23 118:19 119:44 120:21 121:59 122:33 123:15 124:1 125:4 126:209 131:19 132:4 133:78 134:16 135:119 136:11 137:7 143:3 145:10 147:57 148:23 149:87 150:20 151:106 152:18 153:3 161:5 162:2 163:11 164:5 165:15 166:6 167:1 177:10 178:2 179:88 180:20 181:16 18…
73	Galactose, 3,6-anhydro- (1MEOX) (3TMS)	541924	2000	129;131;247;103;157	85:229 86:49 87:21 88:10 89:257 90:27 91:16 92:1 93:1 94:2 95:2 96:5 97:14 98:7 99:32 100:40 101:188 102:48 103:467 104:52 105:98 106:13 107:7 108:2 109:2 110:8 111:11 112:16 113:21 114:51 115:53 116:59 117:129 118:25 119:30 120:3 121:3 122:2 123:1 124:12 125:2 126:4 127:15 128:16 129:999 130:191 131:874 132:115 133:274 134:39 135:30 136:6 138:10 139:1 140:4 141:6 142:22 143:60 144:12 145:24 146:…
74	Asparagine (3TMS)	550488	2000	116;188;231;258;159	85:17 86:34 87:15 88:7 89:8 90:19 91:6 92:2 93:2 95:1 96:1 97:2 98:33 99:16 100:277 101:43 102:35 103:44 104:6 105:5 110:1 111:3 112:4 113:11 114:66 115:81 116:999 117:138 118:53 119:13 124:1 125:22 126:7 127:7 128:49 129:55 130:79 131:170 132:459 133:131 134:30 135:10 136:1 139:1 140:7 141:331 142:61 143:32 144:37 145:10 146:20 147:371 148:68 149:55 150:7 151:3 153:5 154:11 155:3 156:4 157:4 158…
75	1,6-Anhydro-beta-D-glucose (3TMS)	556439	2000	204;217;333;243;317	85:92 86:13 87:35 88:18 89:56 90:5 91:9 92:2 93:1 94:2 95:7 96:5 97:27 98:8 99:66 100:25 101:270 102:29 103:486 104:47 105:39 106:4 107:3 109:20 110:4 111:40 112:9 113:72 114:7 115:70 116:140 117:224 118:34 119:36 120:3 121:5 124:1 125:8 126:6 127:33 128:7 129:530 130:62 131:144 132:28 133:281 134:32 135:37 136:4 137:5 138:2 139:5 140:3 141:17 142:67 143:168 144:21 145:29 146:6 147:697 148:106 14…
76	Similar to Uridine-5-diphosphoglucose disodium salt	562514	2000	217;305;191;169	85:16 86:4 87:13 88:2 89:28 90:2 91:3 93:2 94:1 95:6 96:1 97:6 98:2 99:20 100:4 101:39 102:8 103:67 104:7 105:9 107:1 109:7 111:12 112:2 113:25 114:4 115:20 116:8 117:37 118:5 119:14 121:1 123:1 125:3 126:1 127:10 128:5 129:81 130:15 131:41 132:7 133:114 134:17 135:13 137:1 139:2 141:6 142:11 143:42 144:15 145:8 147:427 148:67 149:48 150:4 151:4 152:1 153:3 154:2 155:6 156:3 157:9 158:1 159:7 161…
77	Ornithine (4TMS)	571688	2000	142;174;420;200;258	85:11 86:168 87:21 88:9 89:42 97:4 98:17 99:16 100:114 101:24 102:75 103:47 105:3 110:9 112:24 113:5 114:37 115:22 116:17 117:33 118:5 119:5 125:1 126:14 127:16 128:66 129:27 130:70 131:40 132:29 133:59 134:8 135:3 140:8 142:999 143:137 144:51 145:6 146:39 147:114 148:25 149:11 152:6 154:6 155:2 156:3 158:4 159:10 160:6 161:5 162:3 163:5 164:1 166:1 168:2 169:7 170:5 171:2 172:38 173:5 174:303 17…
78	Unknown 06	572200	2000	221;281;207;341;355	85:31 86:8 87:44 88:4 89:155 90:11 91:6 95:2 96:26 98:1 99:9 101:33 103:131 104:9 105:23 113:3 115:7 116:35 117:89 118:16 119:9 120:2 126:24 127:1 129:19 131:92 133:224 134:31 135:16 136:1 143:20 145:41 146:9 147:999 148:161 149:71 150:6 155:2 156:17 158:4 161:14 162:4 163:32 164:6 165:8 169:2 172:27 176:3 177:13 179:11 182:2 184:4 185:2 186:6 189:7 190:4 191:69 192:13 193:24 195:4 198:3 200:5 20…
79	Glycerol-3-phosphate (4TMS)	574747	2000	357;445;299;315;211	85:55 86:14 87:57 88:29 89:125 90:14 91:23 93:8 97:5 98:10 99:36 100:9 101:699 102:76 103:715 104:74 105:69 106:9 107:21 109:8 111:10 113:131 114:19 115:143 116:150 117:137 118:20 119:69 120:11 121:37 123:15 127:8 128:10 129:397 130:73 131:351 132:44 133:599 134:81 135:177 136:19 137:61 138:6 139:9 143:7 145:19 147:858 148:134 149:117 150:16 151:48 152:5 153:13 159:12 161:10 163:48 164:7 165:23 1…
80	Fructose (1MEOX) (5TMS) MP	580248	2000	307;217;277;364;335	85:11 86:4 87:5 88:13 89:124 90:10 91:4 94:1 96:1 97:1 98:3 99:8 100:19 101:29 102:9 103:999 104:89 105:40 106:3 111:3 112:2 113:11 114:29 115:18 116:13 117:130 118:16 119:18 120:2 121:1 124:1 125:1 126:7 127:4 128:7 129:100 130:20 131:53 132:10 133:161 134:21 135:10 136:1 140:2 141:2 142:10 143:18 144:5 145:12 146:3 147:417 148:64 149:38 150:4 151:2 152:1 154:1 156:3 157:13 158:5 159:5 160:1 161…
81	Mannose (major)	581650	2000	160;319;229;343;305	85:72 86:23 87:999 88:335 89:123 90:17 91:8 93:54 95:68 96:29 97:143 99:41 100:30 101:149 102:32 103:696 104:69 105:49 107:11 108:10 109:17 110:28 111:40 112:9 113:34 114:4 116:56 117:326 118:39 119:38 122:7 125:8 126:15 127:7 128:12 129:277 130:52 131:77 132:13 133:88 135:5 136:4 137:5 138:4 140:23 141:3 142:6 144:71 145:32 146:3 147:630 148:111 149:40 150:6 152:1 153:5 154:5 155:2 156:4 157:185…
82	Mannitol (6TMS)	583181	2000	319;307;157;217;331	85:72 86:23 87:999 88:335 89:123 90:17 91:8 93:54 95:68 96:29 97:143 99:41 100:30 101:149 102:32 103:696 104:69 105:49 107:11 108:10 109:17 110:28 111:40 112:9 113:34 114:4 116:56 117:326 118:39 119:38 122:7 125:8 126:15 127:7 128:12 129:277 130:52 131:77 132:13 133:88 135:5 136:4 137:5 138:4 140:23 141:3 142:6 144:71 145:32 146:3 147:630 148:111 149:40 150:6 152:1 153:5 154:5 155:2 156:4 157:185…
83	Sorbose (1MEOX) (5TMS) BP	583432	2000	307;217;277;364;335	85:8 86:4 87:8 88:9 89:52 90:6 97:1 98:2 99:8 100:21 101:33 102:14 103:999 104:95 105:45 111:1 114:27 115:12 117:120 118:14 119:17 120:1 125:1 127:1 128:4 129:87 130:20 131:45 132:9 133:145 134:19 135:8 140:1 141:1 142:7 143:15 144:4 145:7 146:2 147:386 148:62 149:40 150:3 151:1 156:2 157:12 158:5 159:1 160:1 161:2 164:2 168:2 169:1 170:1 171:1 172:25 173:33 174:8 175:8 176:2 177:5 179:1 186:3 18…
84	Fructose (1MEOX) (5TMS) BP	585804	2000	307;217;277;364;335	85:18 86:8 87:13 88:11 89:153 90:13 91:6 94:2 95:1 96:1 97:1 98:4 99:9 100:24 101:43 102:13 103:999 104:92 105:54 106:4 107:1 110:2 111:4 112:2 113:14 114:69 115:19 116:15 117:112 118:14 119:20 120:2 121:1 124:1 125:1 126:5 127:4 128:8 129:90 130:20 131:47 132:8 133:107 134:16 135:8 140:2 141:3 142:12 143:18 144:4 145:10 146:2 147:425 148:66 149:42 150:4 151:2 152:1 154:1 155:1 156:4 157:11 158:3…
85	Shikimic acid (4TMS)	586125	2000	204;462;372;255;357	85:21 86:9 87:17 88:10 89:99 90:11 91:22 92:6 93:26 94:7 95:12 96:9 97:6 98:5 99:15 100:17 101:49 102:13 103:698 104:76 105:59 106:6 107:4 108:2 109:8 110:3 111:13 112:3 113:12 114:50 115:24 116:24 117:76 118:13 119:24 120:3 121:13 122:2 123:8 124:3 125:9 126:7 127:6 128:5 129:59 130:12 131:64 132:12 133:156 134:23 135:20 136:3 137:4 138:2 139:6 140:4 141:21 142:12 143:16 144:4 145:7 146:1 147:64…
86	Altrose (1MEOX) (5TMS) MP	590330	2000	160;319;229;343;305	85:26 86:32 87:33 88:22 89:301 90:26 91:12 92:1 94:2 96:3 97:9 98:8 99:19 100:71 101:99 102:52 103:551 104:53 105:126 106:13 107:4 108:1 109:1 110:4 111:6 112:10 113:18 114:55 115:29 116:25 117:357 118:39 119:33 120:4 121:1 122:1 124:1 125:2 126:9 127:17 128:17 129:460 130:78 131:93 132:18 133:193 134:24 135:12 136:1 138:2 140:3 141:2 142:18 143:42 144:7 145:22 146:6 147:999 148:137 149:62 150:7 …
87	Citric acid (4TMS)	594069	2000	273;375;211;183;257	85:14 86:5 87:15 88:8 89:12 90:1 91:2 92:1 93:8 94:1 95:19 96:6 97:24 98:7 99:76 100:9 101:20 102:6 103:31 104:5 105:9 106:1 107:1 109:1 110:1 111:30 112:4 113:12 114:5 115:65 116:27 117:45 118:6 119:14 120:2 121:2 125:2 126:2 127:5 128:2 129:105 130:13 131:80 132:15 133:147 134:19 135:15 139:12 140:2 141:26 142:5 143:66 144:7 145:8 146:2 147:999 148:139 149:124 150:15 151:9 155:2 156:2 157:14 15…
88	Isocitric acid (4TMS)	597989	2000	245;319;390;83	70:9 71:5 72:41 73:999 74:112 75:302 76:26 77:40 78:1 79:5 80:1 81:4 82:7 83:78 84:22 85:6 86:8 87:10 88:3 89:4 90:8 91:8 92:1 93:3 94:2 95:14 97:3 98:6 99:8 100:25 101:8 102:9 105:2 109:1 110:3 111:4 112:8 113:16 114:14 115:26 116:26 117:29 118:3 119:6 123:1 125:1 126:8 127:8 128:34 129:43 130:13 131:44 132:16 133:57 134:8 135:4 138:1 139:23 140:16 141:23 142:9 143:22 144:4 145:13 146:4 147:251 …
89	Glucose (1MEOX) (5TMS) BP	599322	2000	160;319;229;343;305	85:5 86:1 87:14 88:18 89:262 90:12 91:10 96:9 97:19 99:16 100:47 101:76 102:43 103:961 104:70 105:76 106:6 107:3 111:8 113:13 114:13 115:25 116:15 117:377 118:30 119:31 120:4 121:3 122:1 124:1 125:3 127:6 129:310 130:50 131:79 132:12 133:235 134:25 135:14 137:1 141:1 143:45 144:4 145:6 147:999 148:83 149:24 150:3 152:2 157:251 158:36 159:24 160:435 161:81 162:22 163:29 164:4 165:1 168:3 169:11 17…
90	Glutamine (3TMS)	599466	2000	156;245;347;362;203	85:16 86:22 87:11 88:4 90:8 91:3 92:1 93:3 94:3 96:4 97:2 98:16 99:11 100:97 101:37 102:15 107:2 108:1 110:4 111:2 112:28 113:16 114:62 115:50 116:53 118:4 119:3 121:1 124:1 125:1 126:58 127:9 128:107 129:34 130:35 131:96 132:35 133:73 134:8 135:6 136:1 139:75 140:27 141:10 142:28 144:10 145:38 146:13 147:208 148:44 149:36 150:8 151:3 152:2 153:8 154:16 155:460 156:999 157:170 158:51 159:2 167:5 …
91	Unknown 08	606712	2000	392;302;133;89;172	85:42 86:37 87:28 88:7 89:999 90:85 91:51 92:3 93:1 96:42 98:16 99:20 100:83 101:250 102:43 103:211 104:29 105:71 107:3 108:1 109:4 110:67 111:8 112:29 113:26 114:49 115:60 116:140 117:187 118:24 119:45 120:6 121:6 122:3 124:8 126:64 127:16 128:42 129:255 130:18 131:142 132:31 133:433 134:64 135:25 140:47 141:14 142:28 143:37 144:17 145:143 146:11 147:591 148:100 149:49 150:3 151:5 152:6 154:34 1…
92	Glyceric acid-3-phosphate (4TMS)	606755	2000	387;299;459;357;217	72:28 73:999 74:80 75:111 77:20 87:9 89:17 90:5 101:87 102:11 104:7 105:13 107:6 115:16 116:29 117:17 121:10 132:8 133:100 134:16 135:32 137:15 141:4 144:6 147:251 148:39 149:26 151:11 153:5 181:19 189:15 190:5 193:19 194:5 195:18 207:28 211:117 212:20 213:12 214:5 225:19 226:7 227:99 228:17 229:9 243:5 298:12 299:124 300:36 301:17 302:3 315:45 316:14 317:8 341:11 342:6 343:6 352:3 356:14 357:66 …
93	Citrulline or Arginine	607078	2000	157;256;142;373;358	85:74 86:44 87:3 89:21 90:17 92:1 94:3 95:14 96:16 97:11 98:37 99:130 100:202 101:18 102:30 103:27 104:6 109:3 110:7 111:4 112:7 113:26 114:43 115:76 116:10 117:42 118:1 122:6 124:7 125:13 126:24 127:43 128:46 129:31 130:45 131:40 132:31 133:44 134:6 135:5 139:21 140:56 141:192 142:495 143:74 144:67 145:1 147:216 148:39 149:16 151:2 154:29 155:60 156:60 157:999 158:148 159:55 160:8 161:6 167:16 1…
94	Tetradecanoic acid (1TMS)	616472	2000	285;300;117;201;145	86:27 87:8 88:10 91:6 95:48 97:111 99:1 102:13 105:28 109:8 111:23 112:71 116:51 117:999 118:107 119:32 120:2 121:17 122:8 123:7 127:19 128:22 129:473 130:87 131:146 132:326 133:60 134:21 136:1 138:1 143:33 145:167 153:6 156:19 157:35 158:4 160:5 167:10 168:11 170:3 171:4 185:21 189:1 197:10 199:1 201:12 207:5 212:6 213:4 224:1 225:1 226:1 235:1 249:1 251:2 254:18 255:8 285:195 286:49 287:7 313:1…
95	Dehydroascorbic acid dimer (2MEOX) MP	625415	2000	316;173;157;245;231	85:51 86:36 87:33 88:15 89:388 90:35 91:40 92:3 93:3 94:3 95:9 96:4 97:21 98:14 99:64 100:91 101:160 102:47 103:143 104:21 105:18 106:1 107:1 108:3 109:3 110:6 111:15 112:8 113:51 114:18 115:41 116:80 117:174 118:22 119:35 120:7 121:4 123:1 124:1 125:4 126:12 127:18 128:16 129:490 130:72 131:80 132:22 133:137 134:24 135:18 136:2 137:1 138:1 140:5 141:7 142:11 143:64 144:11 145:18 146:22 147:463 1…
96	Gluconic acid (6TMS)	627052	2000	333;292;319;305;157	44:13 45:38 47:14 59:18 72:12 73:999 74:81 75:106 76:7 77:8 89:9 101:13 102:12 103:187 104:17 105:8 117:46 129:44 130:10 131:19 133:47 135:5 143:29 147:388 148:59 149:35 157:29 161:6 169:8 171:10 175:11 189:79 190:21 191:40 192:8 197:6 203:10 204:72 205:281 206:54 207:29 217:222 218:49 219:58 220:19 221:30 222:7 229:30 230:9 231:10 243:9 245:15 259:6 269:7 277:81 278:24 279:16 291:23 292:262 293:…
97	Glucuronic acid (1MEOX) (5TMS) BP	633517	2000	333;160;423;292;364	85:18 86:15 87:17 88:10 89:319 90:25 91:15 96:9 98:6 99:24 100:50 101:59 102:80 103:424 104:42 105:90 106:8 111:15 112:7 113:14 114:23 115:27 116:28 117:109 118:13 119:34 120:4 126:12 127:16 128:11 129:125 130:65 131:123 132:21 133:316 134:41 135:25 140:5 141:6 142:14 143:254 144:32 145:26 146:6 147:999 148:157 149:107 150:13 151:5 154:8 155:5 156:8 157:21 158:17 159:14 160:469 161:71 162:23 163:…
98	Galacturonic acid (1MEOX) (5TMS) MP	634653	2000	333;160;423;292;364	85:24 86:13 87:19 88:8 89:339 90:27 91:14 96:11 97:4 98:5 99:25 100:53 101:45 102:84 103:445 104:45 105:87 106:7 111:9 112:6 113:13 114:25 115:26 116:22 117:58 118:7 119:34 126:8 127:18 128:10 129:108 130:61 131:122 132:19 133:314 134:40 135:23 140:5 141:8 142:11 143:328 144:39 145:28 146:6 147:999 148:155 149:106 150:11 151:6 154:6 155:5 156:5 157:11 158:10 159:11 160:490 161:69 162:21 163:40 16…
99	Tyramine (3TMS)	638562	2000	174;338;86;100;264	70:8 71:12 72:16 73:999 74:88 75:60 76:3 77:12 78:5 79:5 80:1 81:1 82:3 83:3 84:22 85:12 86:207 87:21 88:9 89:62 90:11 91:15 92:2 93:1 95:2 96:1 97:1 98:2 99:5 100:106 101:20 102:17 103:33 104:6 105:10 106:1 107:4 108:1 109:1 110:1 111:1 112:2 113:5 114:4 115:7 116:12 117:62 118:7 119:8 120:2 121:5 122:1 123:2 124:1 125:3 126:3 127:1 128:6 129:5 130:23 131:22 132:6 133:45 134:7 135:10 136:1 137:2…
100	Dehydroascorbic acid	638650	2000	316;173;157;245;231	85:34 86:51 87:25 88:19 89:513 90:45 91:24 92:3 93:1 94:1 95:1 96:6 97:2 98:12 99:18 100:223 101:77 102:32 103:292 104:29 105:40 106:4 107:7 108:1 109:1 110:3 111:8 112:14 113:12 114:12 115:23 116:21 117:468 118:46 119:39 120:3 121:2 122:1 123:4 124:1 125:24 126:23 127:9 128:50 129:41 130:37 131:74 132:16 133:388 134:47 135:23 136:1 137:2 138:1 139:3 140:3 141:5 142:9 143:10 144:31 145:19 146:5 1…
101	Unknown 640400	640400	2000	188;331;201;243;173	85:83 86:151 87:60 88:20 89:64 90:7 97:1 98:18 99:300 100:999 101:129 102:146 105:17 111:12 112:4 115:130 116:74 117:22 118:34 121:1 128:20 130:271 131:151 132:48 133:44 135:9 138:4 142:6 144:22 145:3 146:136 147:625 148:137 149:71 150:7 152:2 156:15 157:103 159:53 161:4 164:1 165:2 166:4 168:7 169:5 170:10 171:106 172:66 173:132 174:69 175:9 178:3 179:2 182:6 185:8 187:272 188:361 189:172 190:62…
102	Ascorbic acid (4TMS)	652392	2000	332;449;464;117;303	85:14 86:3 87:16 88:10 89:73 90:7 91:5 92:1 93:3 94:2 95:12 96:3 97:6 98:3 99:25 100:6 101:38 102:8 103:56 104:9 105:10 106:1 107:2 109:2 110:4 111:6 112:1 113:10 114:5 115:22 116:9 117:450 118:45 119:34 120:3 121:2 123:4 125:5 126:1 127:21 128:4 129:19 130:4 131:55 132:10 133:180 134:30 135:22 136:2 137:1 139:2 140:5 141:15 142:39 143:37 144:6 145:5 146:3 147:999 148:159 149:124 150:14 151:8 153…
103	myo-Inositol (6TMS)	654785	2000	305;265;318;191;507	85:17 86:4 87:21 88:6 89:11 90:1 91:3 93:2 94:1 95:3 96:2 97:4 98:3 99:18 100:4 101:36 102:13 103:285 104:28 105:19 106:2 107:1 109:7 111:18 112:3 113:15 114:3 115:17 116:17 117:31 118:6 119:19 120:3 121:2 125:4 126:2 127:14 128:4 129:301 130:36 131:107 132:18 133:226 134:35 135:20 136:2 137:1 139:2 140:1 141:7 142:6 143:71 144:10 145:11 146:3 147:999 148:157 149:89 150:9 151:5 153:3 155:5 156:4 …
104	Tyrosine (3TMS)	659029	2000	218;280;354;179;100	85:3 86:17 87:7 88:1 89:15 90:12 91:31 92:1 93:1 95:1 98:1 99:2 100:331 101:40 102:19 103:21 104:5 105:12 106:2 107:4 109:2 115:11 116:6 117:13 118:12 119:12 120:2 121:4 128:2 130:36 131:22 132:33 133:30 134:10 135:12 136:3 143:1 144:2 145:4 146:10 147:153 148:37 149:38 150:5 151:3 159:4 160:9 161:6 162:4 163:27 164:11 165:16 167:1 172:2 173:1 174:7 175:6 176:10 177:10 178:3 179:108 180:26 181:7 …
105	Hexadecanoic acid methyl ester, n-	669159	2000	270;227;74;87;143	85:29 86:2 87:999 88:88 89:7 91:3 93:12 94:3 95:28 96:11 97:82 98:37 99:9 100:4 101:108 102:13 107:8 109:13 110:4 111:27 112:7 113:5 115:45 116:14 121:7 123:6 124:2 125:11 126:2 127:2 129:87 130:18 135:5 137:2 139:5 143:192 144:21 145:2 149:2 153:2 157:35 158:6 171:55 172:9 185:48 186:7 199:38 200:5 213:16 214:2 227:56 228:9 239:19 240:3 241:14 242:3 270:32 271:6
106	Histidine (3TMS)	678783	2000	154;254;356;182;218	85:17 86:14 87:5 88:1 89:1 90:1 91:1 92:1 93:3 94:1 95:3 96:6 97:4 98:12 99:4 100:90 101:14 102:7 103:7 104:5 105:1 109:2 110:10 111:6 112:18 113:4 114:2 115:4 116:2 117:8 118:2 119:4 120:2 121:1 122:1 123:2 124:3 125:4 126:13 127:3 128:4 129:2 130:12 131:14 132:23 133:16 134:3 135:2 136:1 137:2 138:2 139:7 140:2 141:2 142:1 144:2 146:2 147:63 148:9 149:5 150:4 151:3 152:1 153:45 154:999 155:218 …
107	Adenine (2TMS)	680262	2000	264;279;192;165;237	85:128 86:48 87:45 94:7 95:9 96:22 97:12 99:125 100:59 101:78 105:59 109:12 111:49 112:18 113:6 115:6 119:94 120:2 122:22 123:25 125:18 127:9 129:31 130:38 133:45 136:16 138:18 139:9 141:50 142:6 143:23 145:25 148:8 149:4 150:22 152:13 153:1 159:9 161:4 163:19 165:102 166:4 167:3 173:38 176:4 177:10 180:34 181:14 182:4 183:5 186:4 187:3 188:7 189:44 190:29 192:211 193:45 194:17 195:14 198:16 201:…
108	Isopropyl-beta-D-thiogalactoside (4TMS)	684200	2000	147;361;217;103	85:44 86:8 87:49 88:17 89:109 90:22 91:40 92:9 93:14 94:5 95:4 96:4 97:29 98:15 99:41 100:15 101:137 102:21 103:760 104:67 105:45 106:4 107:7 108:4 109:70 110:89 111:44 112:3 113:42 115:55 116:39 117:334 118:36 119:66 120:7 121:7 123:2 125:6 126:20 127:90 128:3 129:725 130:98 131:172 132:24 133:272 134:73 135:37 136:3 137:1 139:28 141:19 142:13 143:102 144:17 145:35 146:16 147:999 148:152 149:127…
109	4-Hydroxycinnamic acid (2TMS)	686408	2000	249;293;308;219;179	88:92 91:144 95:79 96:18 102:23 116:178 122:16 125:4 139:40 141:8 142:20 144:11 151:14 160:18 164:46 165:17 168:48 174:26 175:294 179:217 180:34 192:22 199:18 203:193 210:13 213:39 219:999 220:189 221:71 224:86 225:4 228:5 233:134 235:16 242:35 243:170 246:23 247:18 250:200 253:45 255:24 257:53 258:37 261:8 262:5 269:14 270:18 273:37 274:41 275:31 278:9 289:12 290:12 292:71 293:647 294:268 295:75…
110	Palmitic acid	696730	2000	117;313;201;95	85:29 86:13 87:9 88:8 89:28 90:3 91:9 93:18 94:1 95:58 96:9 97:49 98:42 99:26 100:3 101:15 102:4 105:29 106:3 107:9 109:17 111:25 112:12 113:6 115:7 116:58 117:999 118:98 119:43 120:2 121:7 122:1 123:6 124:2 125:7 126:5 127:6 128:5 129:405 130:58 131:155 132:316 133:66 134:17 135:6 137:1 138:1 139:4 140:2 141:3 142:1 143:33 144:5 145:184 146:26 147:16 152:1 153:3 154:3 155:4 156:1 157:8 158:1 159…
111	Unknown 10	706547	2000	316;173;157;245;231	85:24 86:36 87:24 88:7 89:228 90:22 91:17 98:6 99:26 100:56 101:72 102:31 103:349 104:37 105:32 106:2 110:9 111:6 112:6 113:11 114:8 115:29 116:198 117:125 118:11 119:17 120:9 125:2 126:9 127:10 128:8 129:90 130:22 131:57 132:22 133:148 134:21 135:11 139:1 140:7 141:5 142:11 143:999 144:125 145:59 146:19 147:369 148:83 149:79 150:7 151:2 152:1 154:4 155:4 156:39 157:49 158:15 159:13 161:2 163:9 1…
112	Unknown 11 (RI 712900)	712900	2000	204;147;169;217;268	85:2 86:28 89:206 91:23 93:1 94:2 98:12 101:87 102:21 103:224 105:13 107:5 109:9 113:21 114:7 115:41 116:22 117:174 121:5 124:6 126:9 127:18 129:34 131:160 133:300 134:35 135:18 137:6 141:5 142:5 143:75 145:153 146:23 147:350 148:99 149:80 151:1 153:12 154:11 157:15 160:7 163:19 166:4 167:7 168:8 170:5 171:20 172:24 174:4 175:6 177:1 178:5 180:1 181:5 184:1 185:6 187:7 188:5 191:99 192:12 194:8 1…
113	Spermidine (5TMS)	724090	2000	174;144;156;116;490	85:25 86:570 87:51 88:34 92:7 96:9 97:25 98:6 99:42 100:311 102:86 104:7 110:18 111:4 112:19 113:21 114:66 115:143 116:793 117:121 118:28 119:15 122:6 123:4 126:52 128:92 130:141 131:29 132:27 133:3 137:4 140:29 141:14 142:184 143:28 144:999 145:139 146:123 147:28 148:9 151:6 154:83 156:476 157:143 158:54 160:331 161:50 162:13 163:8 165:1 169:6 170:164 171:26 172:254 173:50 174:547 175:95 176:37 …
114	Indole-3-acetonitrile (1TMS)	724237	2000	228;213;129;84;202	85:27 86:5 87:12 88:14 89:29 90:10 91:19 92:8 93:9 94:4 95:1 96:1 97:1 98:14 99:13 100:29 101:126 102:135 103:57 104:14 105:21 106:5 107:2 108:1 112:1 113:5 114:6 115:33 117:20 118:5 119:9 120:3 121:1 123:1 125:1 126:3 127:44 128:126 129:999 130:274 131:35 132:11 133:4 134:3 140:5 141:5 142:9 143:24 145:14 146:7 147:5 148:1 152:1 153:5 154:13 155:73 156:56 157:12 158:10 159:5 161:4 163:1 166:1 16…
115	Cysteinyl-glycine (3TMS)	730563	2000	220;100;132;221;275	85:26 86:71 87:22 88:36 89:15 90:17 91:70 92:9 93:9 94:1 95:2 96:2 97:2 98:21 99:12 100:319 101:101 102:72 103:19 104:13 105:19 106:13 107:3 108:1 109:1 110:1 111:1 112:5 113:17 114:39 115:79 116:187 117:52 118:22 119:21 120:5 121:2 122:1 125:7 126:3 127:6 128:13 129:34 130:74 131:34 132:242 133:54 134:25 135:6 136:1 139:1 140:4 141:30 142:25 143:13 144:9 145:6 146:68 147:114 148:108 149:34 150:1…
116	Similar to Uric acid (4TMS)	740921	2000	456;441;382;229;157	85:43 86:82 87:33 88:4 97:9 98:37 99:47 100:491 101:64 102:33 103:27 104:1 105:7 108:2 110:13 111:24 112:8 113:22 114:21 115:36 116:17 117:69 118:10 119:11 120:5 123:3 124:2 125:19 126:4 127:14 128:15 129:9 130:55 131:253 132:64 133:99 134:15 136:6 137:1 139:1 141:53 142:22 143:14 144:18 145:11 146:7 147:999 148:158 149:80 150:7 151:2 152:3 153:4 155:16 156:16 157:37 158:102 159:24 160:27 161:4 1…
117	Unknown 12	748131	2000	331;421;259;262;191	85:25 86:15 89:275 90:22 91:13 92:7 95:18 96:14 97:233 98:34 99:21 100:49 101:59 103:817 104:78 105:78 106:9 108:6 109:7 110:13 111:17 113:4 114:201 115:59 116:49 117:285 118:21 119:32 120:9 121:5 122:4 123:1 124:6 126:5 127:31 128:19 129:190 130:34 131:78 132:14 133:183 134:32 136:10 138:13 140:17 142:25 145:13 146:2 147:999 148:165 149:101 150:14 151:5 152:11 154:5 155:13 157:69 158:8 159:15 16…
118	Unknown 13	752000	2000	103;204;243	85:1 86:4 87:17 88:5 89:16 98:3 99:5 100:3 101:116 102:1 103:518 104:6 106:1 109:2 115:16 116:63 117:129 118:9 119:11 125:3 129:301 130:38 131:114 132:7 133:109 134:16 141:3 143:45 144:4 145:8 147:383 148:83 149:11 150:3 153:1 157:7 161:1 167:1 169:16 170:4 173:3 183:4 189:13 191:11 193:5 199:2 200:1 203:17 204:999 205:230 206:55 215:3 217:170 218:70 219:9 220:2 228:1 230:5 232:3 233:3 242:1 243:…
119	Unknown 14	752541	2000	337;204;217;361;129	85:18 86:3 89:61 91:13 92:6 93:14 95:13 99:20 101:122 102:19 103:418 104:39 105:8 106:3 108:4 111:9 115:32 116:38 117:97 118:14 119:20 120:3 121:3 122:6 123:4 125:5 127:7 129:252 130:31 131:98 133:157 134:19 135:28 136:10 137:1 138:1 140:10 142:12 143:49 145:8 146:12 147:457 148:91 149:68 151:14 152:5 155:13 157:15 159:9 161:7 163:1 167:6 168:1 169:29 171:10 173:9 174:5 176:48 177:17 180:8 186:4 …
120	Sinapic acid (trans)	752560	2000	368;338;89;249;279;	85:43 87:63 88:5 89:368 90:39 91:182 92:78 93:42 95:14 96:25 98:12 99:55 101:21 103:87 104:39 105:113 106:8 107:30 108:1 109:27 110:15 111:4 113:11 114:8 115:123 116:21 117:62 118:25 119:123 120:78 121:30 122:17 123:11 124:14 126:12 127:10 128:25 129:55 130:27 131:38 132:89 133:119 134:4 135:142 136:13 137:24 142:19 143:1 145:41 146:27 147:251 148:31 149:44 150:38 151:39 154:25 155:1 156:9 159:36…
121	Citrulline (3TMS)	757155	2000	100;142;185;115;171	85:131 86:111 87:59 88:60 89:24 90:65 91:2 92:11 93:2 94:1 95:6 96:13 97:72 98:49 99:60 100:999 101:158 102:104 103:50 104:14 105:6 110:8 111:3 112:17 113:26 114:71 115:191 116:121 117:118 118:21 119:12 120:2 121:1 124:5 125:4 126:30 127:26 128:86 129:46 130:120 131:71 132:73 133:89 134:17 135:6 139:6 140:18 141:89 142:245 143:79 144:43 145:19 146:33 147:275 148:62 149:38 150:3 151:1 152:2 153:14…
122	Histidine (4TMS)	758658	2000	326;290;428;400;154	85:61 86:39 87:14 88:3 89:3 90:1 91:3 92:6 93:11 94:7 95:13 96:10 97:12 98:37 99:18 100:999 101:112 102:47 103:98 104:9 105:8 107:1 108:2 109:3 110:20 111:23 112:57 113:33 114:22 115:20 116:15 117:40 118:4 119:11 120:1 121:5 122:3 123:6 124:14 125:11 126:14 127:11 128:7 129:8 130:129 131:124 132:43 133:100 134:15 135:12 136:3 137:13 138:8 139:30 140:7 141:7 142:10 143:13 144:6 145:5 146:49 147:78…
123	Fructose-6-phosphate (1MEOX) (6TMS) MP	767171	2000	459;315;357;217	85:104 86:16 87:94 88:44 89:606 90:29 91:64 93:67 94:18 95:109 96:40 97:89 98:74 99:63 100:96 101:430 102:59 103:846 104:85 105:97 106:9 107:40 108:1 109:74 110:13 111:45 112:13 113:63 114:164 115:113 116:186 117:299 118:25 119:72 121:45 123:34 124:7 125:28 126:20 127:26 128:19 129:855 130:116 131:180 132:21 133:526 134:73 135:87 136:5 137:47 138:3 139:5 140:10 141:14 142:71 143:423 144:87 145:42…
124	Octadecanoic acid (1TMS)	771435	2000	341;356;117;129;145	85:32 86:11 87:9 88:5 89:28 90:3 91:10 92:1 93:23 94:2 95:63 96:11 97:60 98:50 99:25 100:3 101:13 102:4 103:4 105:27 106:2 107:11 108:1 109:21 110:4 111:30 112:14 113:5 114:2 115:8 116:58 117:999 118:99 119:41 120:2 121:9 122:1 123:6 124:2 125:7 126:4 127:5 128:3 129:454 130:61 131:154 132:374 133:79 134:18 135:9 136:1 137:2 139:3 140:2 141:3 142:2 143:37 144:5 145:234 146:31 147:11 148:1 149:3 1…
125	Glucose-6-phosphate (1MEOX) (6TMS) MP	772600	2000	160;387;299;471;357	41:3 43:9 44:8 45:45 46:3 47:6 53:3 54:3 55:8 57:6 58:3 59:37 60:3 61:5 67:3 69:8 71:3 73:999 74:79 75:73 76:4 77:4 82:7 83:3 84:3 85:5 86:3 89:34 90:3 99:5 100:9 101:41 102:9 103:35 104:3 105:22 106:3 113:8 114:10 115:9 116:26 117:19 118:4 119:5 127:5 129:107 130:21 131:38 133:69 134:8 135:10 138:3 141:5 142:6 143:15 144:3 145:8 147:201 148:30 149:22 150:3 151:7 154:3 155:3 157:72 158:8 160:177 …
126	Tryptophan (3TMS)	790239	2000	202;291;218;303;130	85:3 86:6 87:23 88:5 89:8 90:2 91:6 92:1 93:3 94:1 98:1 99:1 100:19 101:10 102:26 103:19 104:4 105:7 106:1 107:1 113:1 114:2 115:14 116:5 117:12 118:4 119:5 120:2 127:2 128:9 129:27 130:59 131:25 132:27 133:8 134:5 135:1 140:2 141:1 142:4 143:6 144:7 145:16 146:13 147:18 148:5 149:2 154:1 155:2 156:11 157:6 158:8 159:4 160:6 161:1 162:1 167:1 168:1 169:3 170:11 171:3 172:7 173:2 174:7 175:1 176:2…
127	Unknown 15	807739	2000	321;361;204;217;117	85:11 86:1 87:13 88:3 89:52 91:3 95:2 97:4 99:6 101:136 102:13 103:227 104:18 109:8 111:7 113:15 115:30 116:83 117:241 118:22 119:14 125:2 127:8 128:1 129:216 130:29 131:56 132:5 133:107 134:14 135:12 140:1 142:8 143:33 144:1 145:15 146:4 147:499 148:80 149:57 150:2 151:3 155:10 157:6 159:2 161:1 163:12 165:1 169:30 170:7 173:14 175:1 176:3 177:4 182:2 183:3 185:2 187:3 189:48 190:24 191:85 192:1…
128	Unknown 16	813900	2000	204;147;169;361	87:18 89:60 103:337 104:36 105:24 108:6 113:39 115:73 117:163 118:27 119:7 120:11 122:3 123:10 124:4 127:12 131:255 134:14 135:8 136:2 138:3 139:2 140:8 142:13 143:153 144:14 145:19 147:528 148:118 149:41 150:16 151:8 152:5 153:5 157:114 158:53 159:22 161:5 164:4 166:3 169:157 170:36 172:2 173:3 177:12 180:2 182:31 183:25 187:31 188:15 189:69 190:20 191:96 194:8 199:8 200:2 204:999 205:228 212:4 …
129	Sinapic acid (cis)	817500	2000	338;368;323;353;279	85:14 86:22 89:674 90:103 91:321 92:143 93:25 94:19 96:58 98:15 99:98 101:59 102:102 103:276 104:46 105:148 106:7 107:61 108:11 109:29 111:36 113:5 114:13 115:191 116:69 117:102 118:80 119:280 120:137 121:71 122:23 124:17 127:8 129:63 130:79 131:69 132:157 133:218 134:41 135:240 136:12 137:45 140:32 141:21 143:45 145:54 146:41 147:39 148:21 149:128 150:51 151:23 153:16 154:77 157:4 158:12 159:44 …
130	Eicosanoic acid methyl ester	819735	2000	326;283;74;87;143	85:45 86:2 87:999 88:84 89:7 91:1 93:14 94:2 95:38 96:16 97:102 98:42 99:12 100:2 101:102 102:11 105:1 107:11 108:2 109:19 110:6 111:41 112:9 113:7 114:1 115:36 116:13 121:11 123:9 124:3 125:16 126:1 127:2 129:74 130:21 135:8 136:1 137:4 139:5 141:1 143:195 144:20 145:1 149:2 150:1 151:2 152:1 153:3 155:1 157:29 158:6 163:2 167:3 171:31 172:5 173:1 177:2 180:1 181:1 185:40 186:6 195:1 199:43 200:…
131	Unknown 17	829650	2000	273;217;191;363	85:57 86:4 87:35 88:3 89:56 90:3 91:2 94:6 95:15 96:1 97:13 98:1 99:52 100:6 101:119 102:35 103:363 104:26 105:20 111:96 112:8 113:45 114:10 115:222 116:53 117:999 118:91 119:60 120:2 125:8 127:34 128:7 129:460 130:205 131:243 132:35 133:222 134:21 135:23 137:4 138:1 139:4 141:56 142:19 143:199 144:35 145:46 146:7 147:888 148:138 149:115 150:13 151:5 153:8 155:211 156:37 157:200 158:24 159:71 160…
132	Sucrose (8TMS)	841377	2000	437;451;361;319;157	85:37 86:7 87:34 88:11 89:58 90:5 91:5 92:1 93:2 94:2 95:10 96:4 97:21 98:7 99:45 100:7 101:95 102:37 103:999 104:84 105:38 106:3 107:2 108:1 109:45 110:4 111:27 112:6 113:38 114:8 115:30 116:26 117:162 118:22 119:24 120:4 121:2 122:1 123:2 125:10 126:4 127:32 128:8 129:514 130:75 131:102 132:13 133:126 134:21 135:14 136:2 137:2 139:19 140:5 141:25 142:19 143:93 144:16 145:24 146:5 147:805 148:10…
133	Similar to cellobiose (1MEOX) (8TMS) MP	862394	2000	204;361;169;480;319	85:32 86:17 87:28 88:17 89:222 90:20 91:14 92:2 93:3 94:5 95:8 96:5 97:28 98:8 99:31 100:46 101:94 102:42 103:570 104:55 105:77 106:10 107:5 108:2 109:21 110:5 111:21 112:7 113:33 114:28 115:38 116:37 117:359 118:38 119:32 120:4 121:3 122:1 123:2 124:2 125:6 126:7 127:23 128:14 129:434 130:72 131:108 132:19 133:218 134:32 135:20 136:3 137:2 138:3 139:10 140:4 141:18 142:24 143:90 144:15 145:32 14…
134	Maltose (1MEOX) (8TMS) MP	869500	2000	160;480;204;319;300	85:31 86:18 87:30 88:17 89:240 90:18 91:15 93:1 95:4 96:1 97:30 98:8 99:34 100:49 101:100 102:45 103:602 104:58 105:81 106:10 107:5 108:1 109:25 110:7 111:24 112:8 113:27 114:30 115:39 116:32 117:370 118:39 119:28 120:4 121:3 122:1 124:2 125:6 126:6 127:24 128:14 129:451 130:74 131:108 132:19 133:205 134:26 135:18 136:3 137:2 138:3 139:9 140:6 141:17 142:24 143:92 144:15 145:33 146:5 147:999 148:…
135	Trehalose, alpha,alpha'-, D- (8TMS)	875300	2000	191;169;361;243;331	85:38 86:6 87:28 89:66 90:7 91:3 93:1 94:3 96:3 97:7 99:33 101:70 102:19 103:706 104:45 105:40 109:53 110:2 111:25 113:42 114:5 115:20 116:48 117:227 118:20 119:7 120:3 121:3 123:3 125:8 127:26 128:9 129:588 130:65 131:145 132:20 133:213 134:35 135:21 137:3 139:14 141:5 142:13 143:104 144:12 145:32 146:5 147:999 148:134 149:104 151:7 154:7 155:94 156:19 157:62 158:5 159:18 160:3 163:16 164:1 165:…
136	Maltose (1MEOX) (8TMS) BP	880336	2000	160;204;361;319;271	85:29 86:1 87:25 88:8 89:212 90:20 91:14 92:2 93:3 95:7 96:1 97:30 99:28 100:51 101:89 102:30 103:724 104:66 105:57 106:10 107:3 109:17 111:20 112:5 113:21 114:15 115:28 116:37 117:343 118:30 119:32 120:4 121:3 124:2 125:5 127:20 128:10 129:433 130:66 131:111 132:19 133:225 134:32 135:4 137:2 138:2 139:9 140:5 141:16 142:9 143:90 144:13 145:20 146:2 147:999 148:155 149:106 150:9 151:5 153:13 154:…
137	Docosanoic acid (1TMS)	904290	2000	397;412;117;201;145	85:43 86:9 87:6 88:5 89:30 90:1 91:11 92:1 93:12 95:61 96:12 97:76 98:61 99:27 101:10 102:1 105:21 106:3 107:13 109:27 110:6 111:39 112:16 115:5 116:49 117:999 118:90 119:39 121:11 123:7 124:4 125:10 127:4 129:461 130:54 131:127 132:401 133:97 134:21 135:11 137:4 138:2 139:2 141:3 143:39 144:4 145:302 146:37 147:4 155:4 156:1 157:9 159:24 163:1 167:2 171:19 172:3 173:1 174:5 177:1 180:1 185:31 18…
138	Isomaltose (1MEOX) (8TMS) MP	909428	2000	160;480;204;319;361	85:29 86:16 87:27 88:11 89:188 90:17 91:14 95:7 96:6 97:18 98:5 99:27 100:72 101:156 102:57 103:547 104:55 105:114 106:10 107:7 109:25 111:19 112:5 113:33 114:28 115:41 116:85 117:317 118:34 119:31 125:5 126:5 127:21 128:16 129:482 130:82 131:123 132:24 133:221 134:29 135:31 139:10 140:5 141:17 142:27 143:86 144:13 145:33 146:7 147:908 148:141 149:111 150:13 151:9 152:4 153:13 154:5 155:61 156:14…
139	Melibiose (1MEOX) (8TMS) BP	922726	2000	160;480;204;319;361	85:23 86:10 87:17 88:10 89:182 90:15 91:12 92:2 93:2 94:2 95:6 96:6 97:21 98:5 99:19 100:71 101:133 102:45 103:744 104:71 105:74 106:7 107:4 108:1 109:22 110:3 111:17 112:5 113:27 114:14 115:28 116:65 117:245 118:25 119:28 120:4 121:3 123:2 124:1 125:5 126:6 127:19 128:10 129:541 130:77 131:113 132:18 133:282 134:35 135:19 136:2 137:2 138:2 139:8 140:5 141:15 142:16 143:81 144:11 145:26 146:7 147…
140	Unknown 18	934500	2000	191;433;147;103	85:23 86:6 87:21 89:15 90:1 97:7 99:8 101:70 102:12 103:625 105:10 107:1 109:20 111:24 113:21 115:23 116:77 117:100 121:7 124:1 126:8 128:7 129:857 130:98 131:110 132:66 133:179 134:13 139:5 141:13 142:41 143:127 145:54 147:999 148:153 149:24 150:19 152:1 153:12 155:56 157:68 161:15 162:6 163:13 165:5 167:5 169:96 170:13 171:66 172:10 173:26 174:6 179:6 180:5 181:2 183:27 189:30 190:42 191:722 19…
141	Galactinol (9TMS)	940331	2000	204;191;433;305;169	85:8 86:1 87:9 88:3 89:9 91:1 93:1 97:4 98:1 99:9 100:1 101:29 102:7 103:246 104:25 105:10 106:1 107:1 109:9 111:9 112:1 113:11 114:1 115:7 116:13 117:38 118:5 119:4 121:1 125:2 126:1 127:9 128:2 129:257 130:29 131:47 132:6 133:74 134:13 135:8 136:1 139:4 140:1 141:6 142:7 143:45 144:7 145:10 146:2 147:454 148:70 149:45 150:5 151:4 153:5 154:2 155:17 156:3 157:22 158:3 159:5 161:6 162:1 163:6 164…
142	Tetracosanoic acid methyl ester	946955	2000	382;339;74;87;143	85:70 86:3 87:999 88:83 89:6 91:3 93:11 95:39 97:124 98:46 99:15 100:2 101:113 102:12 107:11 108:3 109:24 110:4 111:46 112:11 113:8 115:35 116:9 121:9 123:13 125:23 127:1 129:85 130:17 135:9 137:1 138:1 139:10 143:224 144:24 151:3 157:19 158:3 163:3 165:1 167:3 171:19 172:1 181:2 185:32 186:4 199:42 200:5 206:1 213:12 215:2 219:3 227:17 228:3 241:14 242:2 255:14 256:3 269:1 270:2 283:18 284:4 297…
143	Unknown 19	961000	2000	361;217;103;169	85:97 86:23 87:159 88:128 89:154 90:16 91:67 92:10 96:4 97:29 98:4 99:41 100:15 101:115 102:27 103:639 104:64 105:53 106:7 109:12 110:4 111:25 113:51 114:276 115:56 116:126 117:344 118:44 119:57 121:8 122:5 125:10 128:5 129:535 130:85 131:173 132:33 133:253 134:2 135:39 137:1 139:27 141:21 143:113 145:31 146:20 147:999 148:142 149:77 150:18 151:16 152:6 153:29 155:74 157:41 159:27 160:8 161:5 162…
144	Tetracosanoic acid (1TMS)	962695	2000	425;440;117;132;145	85:54 86:7 87:8 89:24 91:2 92:2 93:18 95:72 96:1 97:88 98:53 99:23 101:9 102:1 105:20 106:1 107:5 109:25 110:6 111:46 112:13 113:10 116:46 117:999 118:96 119:27 121:11 123:10 125:10 126:3 129:469 130:57 131:117 132:404 133:108 134:15 135:16 139:4 140:3 141:2 142:5 143:39 144:2 145:322 146:41 147:13 149:1 153:1 154:3 155:1 158:1 159:23 167:1 171:18 173:2 174:3 181:3 185:30 186:5 187:20 199:3 201:5…
145	Unknown (sugar) 20	983620	2000	361;147;169;217	85:36 86:7 87:36 88:8 89:64 90:11 91:29 93:5 94:2 95:8 97:25 98:5 99:31 100:5 101:97 102:10 103:796 104:73 105:43 106:3 109:45 110:2 111:26 112:2 113:40 114:5 115:36 116:40 117:291 118:27 119:57 120:6 121:3 122:9 123:6 124:1 125:8 126:3 127:19 128:6 129:726 130:84 131:161 132:27 133:214 134:26 135:29 136:5 137:4 138:1 139:23 140:5 141:23 142:16 143:83 144:13 145:47 146:9 147:999 148:165 149:126 1…
146	Similar to delta-Tocopherol (1TMS)	996937	2000	474;475;208;209;249	70:51 71:21 73:999 74:78 75:124 77:10 79:13 80:2 81:35 82:14 83:28 85:2 91:32 92:4 93:2 95:21 96:2 97:10 105:11 107:4 109:14 117:6 121:3 123:6 135:6 137:2 145:1 149:3 151:4 161:1 163:3 165:25 166:2 177:2 179:12 180:10 181:6 193:25 194:4 195:6 205:6 207:26 208:258 209:226 210:111 211:16 212:4 219:5 221:2 222:4 233:10 235:11 236:1 247:10 249:74 250:12 261:1 335:1 362:1 398:1 471:13 472:143 473:130 …
147	Hexacosanoic acid methyl ester, n-	1006669	2000	410;367;74;87;143	85:77 86:6 87:999 88:81 89:7 91:5 92:1 93:12 94:6 95:45 96:14 97:128 98:51 99:16 100:5 101:107 102:8 103:2 105:1 107:10 108:3 109:21 110:10 111:50 112:8 113:9 114:3 115:26 116:16 117:3 119:2 121:12 122:3 123:11 124:4 125:19 126:4 127:12 128:1 129:71 130:25 131:3 133:1 135:10 136:2 137:6 138:3 139:9 140:2 141:2 143:198 144:20 145:3 147:1 149:8 150:1 151:3 152:1 153:5 154:1 155:2 157:25 158:3 163:4…
148	Hexacosanoic acid (1TMS)	1018700	2000	453;468;117;129;145	85:56 91:4 93:12 95:70 97:47 98:56 109:14 111:41 116:43 117:999 118:50 119:5 121:1 122:3 123:6 125:9 127:4 129:453 130:48 131:109 132:408 133:114 134:4 135:10 143:21 145:300 146:5 171:18 172:1 185:8 187:9 201:70 243:2 283:3 324:3 388:2 428:1 453:28 488:1
149	Raffinose	1031700	2000	361;169;217;147	85:55 86:5 88:11 89:59 90:2 91:8 92:1 93:3 94:5 95:11 97:19 98:5 99:22 100:6 101:68 102:20 103:803 104:84 105:41 109:63 111:31 112:3 113:46 115:44 116:36 117:188 118:14 119:28 120:3 121:3 123:3 124:1 125:10 126:4 127:39 128:10 129:864 130:114 131:124 132:19 133:200 134:33 135:20 136:3 137:3 139:11 141:35 142:30 143:150 144:20 145:42 146:8 147:901 148:166 149:122 150:18 153:10 155:118 156:8 157:11…
150	Similar to Kestose, 1- (11TMS) [RI 1032666]	1036339	1500	361;169;217;451;437	85:60 87:38 88:34 89:75 90:22 95:37 97:29 99:47 100:21 101:75 103:557 104:65 105:51 106:28 109:55 111:48 112:24 113:60 115:51 116:53 117:143 118:22 119:29 121:19 128:19 129:530 130:82 131:90 132:21 133:161 134:33 135:35 139:22 141:29 142:36 143:108 144:23 145:48 147:642 148:97 149:77 155:88 156:29 157:113 161:20 163:23 167:20 169:331 170:63 171:38 173:23 176:19 177:29 179:19 181:19 182:20 183:46 …
151	Adenosine-5-monophosphate (5TMS) BP	1056043	2000	169;315;382;230;258	85:38 86:10 89:11 93:8 94:4 95:17 97:30 98:7 99:40 100:14 101:46 102:8 103:24 106:2 108:6 109:10 111:32 112:5 113:35 114:9 115:41 116:21 117:24 119:17 121:7 122:3 123:7 124:3 125:18 127:18 129:118 130:14 131:30 133:101 134:18 135:32 136:8 137:14 138:11 140:50 141:33 142:23 143:43 144:6 145:12 146:4 147:272 148:40 149:38 150:7 151:15 153:23 155:8 156:3 157:8 162:7 164:11 165:60 166:14 167:10 168:6…
152	Octacosanoic acid (1TMS)	1072071	2000	481;496;117;129;145	85:64 86:14 87:4 89:5 90:8 93:19 94:1 95:30 96:12 97:114 98:61 99:21 105:18 106:8 107:4 109:27 111:55 112:29 113:8 116:49 117:999 118:45 119:13 121:6 123:8 125:6 127:3 129:444 130:49 131:112 132:414 133:115 135:16 139:2 143:38 144:3 145:386 146:24 147:4 153:12 154:5 157:7 159:3 160:3 163:8 168:2 171:7 173:6 185:12 186:4 187:2 188:6 201:47 202:11 203:3 215:11 244:2 251:1 255:3 256:5 257:11 264:2 2…
153	Triacontanoic acid methyl ester	1114583	2000	466;423;74;87;143	85:116 86:10 87:999 88:84 89:7 91:6 92:2 93:19 94:7 95:62 96:25 97:160 98:60 99:24 100:6 101:114 102:12 103:3 105:3 107:17 108:4 109:31 110:11 111:62 112:14 113:13 114:3 115:31 116:18 117:2 119:3 120:1 121:20 122:4 123:16 124:6 125:29 126:4 127:7 128:2 129:81 130:29 131:3 133:2 134:1 135:17 136:3 137:8 138:3 139:15 140:3 141:4 142:1 143:222 144:24 145:3 147:1 149:10 150:1 151:3 152:1 153:8 154:1 …
