# Supplementary material for: TargetSearch - a Bioconductor package for the efficient preprocessing of GC-MS metabolite profiling data
Source: BMC Bioinformatics. 2009 Dec 16;10:428. doi: 10.1186/1471-2105-10-428 (PMC3087348; doi:10.1186/1471-2105-10-428)
Supplement: Additional file 10 — Biological dataset profile. The metabolite profile information as given by TargetSearch. It contains the metabolite names, number of correlating masses, the mass values, the library RI, the found RI, RI deviation and spectra score. The first column contains the annotations after manual curation. [file 1471-2105-10-428-S10.XLS]

## Sheet: Sheet1
Status	libID	Name	Lib_RI	Mass_count	Non_consecutive_Mass_count	Sample_count	Masses	RI	Score_all_masses	Score_cor_masses	Cor_Name	Cor_Mass_count	Cor_Non_consecutive_Mass_count	Cor_Sample_count	Cor_Masses	Cor_RI	Cor_Score_all_masses	Cor_Score_cor_masses	RI_dev	final_sample_count
OK	1	Lactic acid (2TMS)	191910	8	5	67	219;117;191;118;190;88;101;119	190751	942	980	Lactic acid (2TMS)	8	5	67	219;117;191;118;190;88;101;119	190751	942	980	1159.39	9
OK	3	Alanine (2TMS)	208740	12	9	100	116;190;218;100;233;117;103;118;86;115;94;133	209595	965	965	Alanine (2TMS) | Glycolic acid (2TMS)	12 | 7	9 | 7	100 | 57	116;190;218;100;233;117;103;118;86;115;94;133 | 177;133;103;117;131;88;105	209595 | 209623	965 | 602	965 | 666	-855.41 | -1079.18	9
OK	4	Pyruvic acid (1MEOX) (1TMS)	222758	7	5	57	174;115;89;158;99;100;175	223000	618	789	Pyruvic acid (1MEOX) (1TMS)	7	5	57	174;115;89;158;99;100;175	223000	618	789	-242.24	9
OK	5	Unknown 01	226000	5	3	36	281;249;265;282;283	224683	857	936	Unknown 01	5	3	36	281;249;265;282;283	224683	857	936	1316.84	9
OK	6	Glycine (2TMS)	229706	11	7	90	102;147;204;176;86;103;104;131;87;133;101	228391	969	969	Glycine (2TMS)	11	7	90	102;147;204;176;86;103;104;131;87;133;101	228391	969	969	1314.8	9
OK	7	Butanoic acid, 2-amino- (2TMS)	249224	6	4	43	130;204;142;131;100;132	248722	957	969	Butanoic acid, 2-amino- (2TMS)	6	4	43	130;204;142;131;100;132	248722	957	969	501.94	8
OK	8	Hexanoic acid, 2-ethyl- (1TMS)	254258	7	5	55	201;160;145;129;109;202;159	253777	835	923	Hexanoic acid, 2-ethyl- (1TMS)	7	5	55	201;160;145;129;109;202;159	253777	835	923	481.45	9
OK	9	FAME 1	262320	10	8	90	87;101;115;127;88;129;97;98;85;109	262320	993	993	FAME 1	10	8	90	87;101;115;127;88;129;97;98;85;109	262320	993	993	0	9
Low Abundant	69	Phenylalanine (2TMS)	531431	2	2	12	192;91	530819	442	NA	Phenylalanine (2TMS)	2	2	12	192;91	530819	442	NA	612.02	7
OK	11	Valine (2TMS)	271500	12	8	102	144;218;156;246;100;145;146;219;103;133;101;86	271193	972	972	Valine (2TMS)	12	8	102	144;218;156;246;100;145;146;219;103;133;101;86	271193	972	972	307.35	9
OK	12	Unknown 284200	284200	12	7	96	133;174;86;100;188;262;175;130;176;101;87;131	283823	989	989	Unknown 284200	12	7	96	133;174;86;100;188;262;175;130;176;101;87;131	283823	989	989	376.65	9
OK	13	Glycerol (3TMS)	290926	10	9	90	205;117;103;218;133;101;89;129;131;206	290938	898	900	Glycerol (3TMS)	10	9	90	205;117;103;218;133;101;89;129;131;206	290938	898	900	-11.93	9
Low Abundant	14	Malonic acid (2TMS)	301040	2	2	16	233;147	300131	703	NA	Malonic acid (2TMS)	2	2	16	233;147	300131	703	NA	909.19	8
OK	16	Leucine (2TMS)	306195	11	8	85	158;232;102;260;159;100;160;103;86;116;133	304468	904	904	Leucine (2TMS)	11	8	85	158;232;102;260;159;100;160;103;86;116;133	304468	904	904	1726.59	9
OK	17	Isoleucine (2TMS)	318405	4	3	32	158;218;100;159	318788	953	986	Isoleucine (2TMS)	4	3	32	158;218;100;159	318788	953	986	-383.31	9
OK	18	Nonadecanoic acid methyl ester (FAME 2)	324968	10	8	86	87;143;129;101;141;88;97;115;98;85	323120	994	994	Nonadecanoic acid methyl ester (FAME 2)	10	8	86	87;143;129;101;141;88;97;115;98;85	323120	994	994	1848	9
OK	19	Glycine (3TMS)	326892	3	3	24	174;248;276	325997	875	986	Glycine (3TMS)	3	3	24	174;248;276	325997	875	986	894.98	8
OK	20	Phosphoric acid (3TMS)	332736	12	10	105	314;299;211;283;225;133;300;135;115;103;193;301	332684	915	948	Phosphoric acid (3TMS)	12	10	105	314;299;211;283;225;133;300;135;115;103;193;301	332684	915	948	51.7	9
OK	21	Proline (2TMS)	340399	11	7	87	142;117;244;143;144;216;140;133;85;131;141	338635	958	965	Proline (2TMS)	11	7	87	142;117;244;143;144;216;140;133;85;131;141	338635	958	965	1763.65	9
OK	22	Glyceric acid (3TMS)	344100	11	8	89	292;189;307;205;133;103;102;117;101;130;190	344048	924	924	Glyceric acid (3TMS)	11	8	89	292;189;307;205;133;103;102;117;101;130;190	344048	924	924	51.67	9
OK	23	Benzoic acid (2TMS)	348169	4	3	35	179;105;135;106	348162	982	994	Benzoic acid (2TMS)	4	3	35	179;105;135;106	348162	982	994	6.99	9
OK	24	Alanine (3TMS)	353700	10	7	79	188;262;290;100;114;133;189;101;190;131	353921	958	973	Alanine (3TMS)	10	7	79	188;262;290;100;114;133;189;101;190;131	353921	958	973	-221.15	8
OK	25	Serine (3TMS)	359216	12	8	99	204;218;278;306;100;116;205;188;133;101;117;219	357130	968	968	Serine (3TMS)	12	8	99	204;218;278;306;100;116;205;188;133;101;117;219	357130	968	968	2085.53	9
OK	26	Succinic acid (2TMS)	365265	7	6	60	247;172;147;129;173;86;116	364851	936	967	Succinic acid (2TMS)	7	6	60	247;172;147;129;173;86;116	364851	936	967	413.88	9
OK	27	Threonine (3TMS)	368800	12	7	96	219;291;218;117;320;101;100;128;129;133;131;130	366840	927	927	Threonine (3TMS)	12	7	96	219;291;218;117;320;101;100;128;129;133;131;130	366840	927	927	1959.59	8
OK	28	Fumaric acid (2TMS)	371909	10	8	81	245;115;217;143;133;246;155;157;127;247	370694	663	663	Fumaric acid (2TMS)	10	8	81	245;115;217;143;133;246;155;157;127;247	370694	663	663	1215.44	9
Low abundant	126	Tryptophan (3TMS)	790239	2	1	15	202;203	790363	842	NA	Tryptophan (3TMS)	2	1	15	202;203	790363	842	NA	-124.48	8
not found	29	Maleic acid (2TMS)	373999	1	1	6	147	372543	501	NA	Maleic acid (2TMS)	1	1	6	147	372543	501	NA	1455.93	6
OK	31	Hexadecanoic acid methyl ester	382741	7	5	63	87;143;88;155;129;97;98	381020	992	994	Hexadecanoic acid methyl ester	7	5	63	87;143;88;155;129;97;98	381020	992	994	1721	9
OK	32	Nicotinic acid (1TMS)	387875	3	3	24	180;136;106	386243	931	939	Nicotinic acid (1TMS)	3	3	24	180;136;106	386243	931	939	1632.05	8
not found	30	Nonanoic acid (1TMS)	379984	1	1	9	230	380918	263	NA	Nonanoic acid (1TMS)	1	1	9	230	380918	263	NA	-933.52	9
OK	34	Uracil (2TMS)	392037	5	5	41	241;255;99;113;126	391666	600	967	Uracil (2TMS)	5	5	41	241;255;99;113;126	391666	600	967	371.41	9
OK	35	beta-alanine (3TMS)	394745	11	8	89	248;290;174;160;100;86;133;249;175;130;131	393885	883	883	beta-alanine (3TMS)	11	8	89	248;290;174;160;100;86;133;249;175;130;131	393885	883	883	860.04	9
OK	36	Homoserine (3TMS)	405444	10	6	64	218;292;230;103;219;133;130;131;129;102	405873	968	986	Homoserine (3TMS)	10	6	64	218;292;230;103;219;133;130;131;129;102	405873	968	986	-428.59	8
OK	37	Erythritol (4TMS)	407500	11	10	87	217;293;205;320;103;117;133;189;129;204;191	407800	821	854	Erythritol (4TMS)	11	10	87	217;293;205;320;103;117;133;189;129;204;191	407800	821	854	-300.42	8
OK	38	O-acetyl-serine (2TMS)	408504	6	5	44	174;132;100;144;158;175	408517	708	826	O-acetyl-serine (2TMS)	6	5	44	174;132;100;144;158;175	408517	708	826	-13.3	8
OK	39	Unknown 02	412783	3	3	23	116;101;247	412870	977	964	Unknown 02	3	3	23	116;101;247	412870	977	964	-86.76	8
not found	33	Itaconic acid (2TMS)	387939	2	2	16	133;147	388547	729	NA	Itaconic acid (2TMS)	2	2	16	133;147	388547	729	NA	-608.19	8
OK	41	Citramalic acid (3TMS)	424500	5	5	29	259;203;133;163;189	424749	922	950	Citramalic acid (3TMS)	5	5	29	259;203;133;163;189	424749	922	950	-249.41	8
not found	40	Glutaric acid (2TMS)	417357	1	1	8	116	417052	99	NA	Glutaric acid (2TMS)	1	1	8	116	417052	99	NA	305.33	8
OK	43	Unknown 03	435000	11	9	87	234;205;187;162;117;103;102;130;133;217;235	434274	862	862	Unknown 03	11	9	87	234;205;187;162;117;103;102;130;133;217;235	434274	862	862	726.38	8
OK	44	Malic acid (3TMS)	440500	13	11	104	233;245;335;307;217;101;133;189;190;175;191;117;131	440469	776	776	Malic acid (3TMS)	13	11	104	233;245;335;307;217;101;133;189;190;175;191;117;131	440469	776	776	30.53	8
OK	45	Hydroxyproline (3TMS)	448039	4	3	29	230;140;231;117	448029	871	909	Hydroxyproline (3TMS)	4	3	29	230;140;231;117	448029	871	909	10.03	8
OK	46	4-Aminobutyric acid (3TMS)	453526	10	8	80	174;304;216;246;86;175;143;133;176;130	452076	896	939	4-Aminobutyric acid (3TMS)	10	8	80	174;304;216;246;86;175;143;133;176;130	452076	896	939	1449.85	8
OK	48	Aspartic acid (3TMS)	458040	9	7	74	232;218;306;202;100;233;133;101;188	456848	941	964	Aspartic acid (3TMS)	9	7	74	232;218;306;202;100;233;133;101;188	456848	941	964	1192.13	9
OK	49	Threonic acid (4TMS)	458560	7	6	55	292;220;205;319;103;102;217	457404	749	965	Threonic acid (4TMS)	7	6	55	292;220;205;319;103;102;217	457404	749	965	1155.92	8
OK	50	Serine (4TMS)	459465	6	6	45	114;290;378;276;191;172	458825	820	966	Serine (4TMS)	6	6	45	114;290;378;276;191;172	458825	820	966	640.17	8
OK	51	Asparagine (4TMS) MP	465950	13	9	97	188;216;305;420;405;100;142;190;115;215;214;131;189	465458	968	968	Asparagine (4TMS) MP	13	9	97	188;216;305;420;405;100;142;190;115;215;214;131;189	465458	968	968	492.3	8
OK	52	Methionine (2TMS)	475179	4	2	32	176;293;177;178	474105	820	995	Methionine (2TMS)	4	2	32	176;293;177;178	474105	820	995	1073.91	8
OK	53	Cysteine (3TMS)	479326	7	5	54	218;100;116;221;219;132;131	479072	335	625	Cysteine (3TMS)	7	5	54	218;100;116;221;219;132;131	479072	335	625	253.55	8
OK	54	Tetradecanoic acid methyl ester	488627	8	6	72	87;143;101;88;97;129;157;98	487220	926	963	Tetradecanoic acid methyl ester	8	6	72	87;143;101;88;97;129;157;98	487220	926	963	1407	9
OK	55	Ornithine (3TMS)	492430	12	9	97	142;348;243;216;204;102;100;143;115;144;162;103	490803	911	959	Ornithine (3TMS)	12	9	97	142;348;243;216;204;102;100;143;115;144;162;103	490803	911	959	1627.38	9
OK	56	Glutamine [-H2O] (3TMS) MP	494140	10	10	80	227;344;301;154;211;139;128;126;112;133	493055	967	988	Glutamine [-H2O] (3TMS) MP	10	10	80	227;344;301;154;211;139;128;126;112;133	493055	967	988	1085.45	8
Ambiguous	57	Arabinose (1MEOX) (4TMS) MP	498992	4	4	32	217;160;103;189	497977	812	932	Arabinose (1MEOX) (4TMS) MP | Xylose (1MEOX) (4TMS) MP	4 | 4	4 | 4	32 | 32	217;160;103;189 | 217;160;103;189	497977 | 497977	812 | 812	932 | 932	1015.49 | 1640.49	9
not found	42	Capric acid	431300	2	2	14	117;129	429970	871	NA	Capric acid	2	2	14	117;129	429970	871	NA	1329.64	9
OK	62	Pyroglutamic acid (2TMS)	507758	6	5	48	156;258;230;140;273;157	507319	788	945	Pyroglutamic acid (2TMS)	6	5	48	156;258;230;140;273;157	507319	788	945	438.97	9
OK	63	Glutamic acid (3TMS)	509223	5	4	40	246;363;348;100;247	507531	393	980	Glutamic acid (3TMS)	5	4	40	246;363;348;100;247	507531	393	980	1692.03	8
OK	64	Similar to L-Glutamine	515113	11	10	88	190;304;319;202;133;156;100;115;116;129;131	515092	999	999	Similar to L-Glutamine	11	10	88	190;304;319;202;133;156;100;115;116;129;131	515092	999	999	21.03	8
OK	65	Putrescine (4TMS)	518599	11	9	89	174;361;214;100;200;86;175;130;176;172;146	517330	935	935	Putrescine (4TMS)	11	9	89	174;361;214;100;200;86;175;130;176;172;146	517330	935	935	1268.86	9
OK	66	Unknown 521800	521800	10	9	80	244;171;275;218;89;100;128;102;142;127	521990	931	955	Unknown 521800	10	9	80	244;171;275;218;89;100;128;102;142;127	521990	931	955	-190.05	8
not found	61	Ribose (1MEOX) (4TMS) MP	503579	1	1	8	189	502539	260	NA	Ribose (1MEOX) (4TMS) MP	1	1	8	189	502539	260	NA	1039.7	8
not found	68	2-Oxoglutaric acid	524575	3	2	22	198;288;199	523181	327	941	2-Oxoglutaric acid	3	2	22	198;288;199	523181	327	941	1394.18	8
not found	67	Fucose (1MEOX) (4TMS) MP	523546	2	2	17	117;160	521939	278	NA	Fucose (1MEOX) (4TMS) MP	2	2	17	117;160	521939	278	NA	1607.16	9
not found	70	Ribonic acid (5TMS)	534500	2	1	13	292;293	533484	518	NA	Ribonic acid (5TMS)	2	1	13	292;293	533484	518	NA	1016.13	8
OK	71	Unknown 534500	534500	6	6	48	91;103;127;172;187;88	534869	916	956	Unknown 534500 | 4-hydroxy-benzoic acid (2TMS)	6 | 6	6 | 3	48 | 42	91;103;127;172;187;88 | 267;223;224;268;194;225	534869 | 535176	916 | 381	956 | 950	-368.82 | 1323.69	9
peak_found	73	Galactose, 3,6-anhydro- (1MEOX) (3TMS)	541924	10	9	79	129;131;247;103;157;133;89;217;85;248	542255	358	358	Galactose, 3,6-anhydro- (1MEOX) (3TMS)	10	9	79	129;131;247;103;157;133;89;217;85;248	542255	358	358	-330.52	8
OK	74	Asparagine (3TMS)	550488	11	8	88	116;188;231;258;159;132;141;100;131;117;133	550205	968	968	Asparagine (3TMS)	11	8	88	116;188;231;258;159;132;141;100;131;117;133	550205	968	968	283.48	8
OK	75	1,6-Anhydro-beta-D-glucose (3TMS)	556439	9	8	66	204;333;243;129;101;189;117;191;205	556420	756	790	1,6-Anhydro-beta-D-glucose (3TMS)	9	8	66	204;333;243;129;101;189;117;191;205	556420	756	790	18.78	9
not found	76	Similar to Uridine-5-diphosphoglucose disodium salt	562514	1	1	7	217	565079	296	NA	Similar to Uridine-5-diphosphoglucose disodium salt	1	1	7	217	565079	296	NA	-2564.71	7
OK	77	Ornithine (4TMS)	571688	12	11	97	142;174;420;200;258;86;143;100;102;130;128;133	570266	960	960	Ornithine (4TMS)	12	11	97	142;174;420;200;258;86;143;100;102;130;128;133	570266	960	960	1422.33	9
OK	78	Unknown 06	572200	6	5	47	221;281;207;341;355;282	572060	599	930	Unknown 06	6	5	47	221;281;207;341;355;282	572060	599	930	140.13	9
OK	79	Glycerol-3-phosphate (4TMS)	574747	4	3	29	357;299;315;300	574012	683	982	Glycerol-3-phosphate (4TMS)	4	3	29	357;299;315;300	574012	683	982	734.52	8
not found	81	Mannose (major)	581650	1	1	8	160	579751	477	NA	Mannose (major)	1	1	8	160	579751	477	NA	1899.12	8
not found	85	Shikimic acid (4TMS)	586125	1	1	8	204	585836	596	NA	Shikimic acid (4TMS)	1	1	8	204	585836	596	NA	288.69	8
Wrongly suggested	83	Sorbose (1MEOX) (5TMS) BP	583432	5	5	38	307;217;277;364;335	585658	956	961	Sorbose (1MEOX) (5TMS) BP | Fructose (1MEOX) (5TMS) BP	5 | 5	5 | 5	38 | 39	307;217;277;364;335 | 307;217;277;364;335	585658 | 585682	956 | 952	961 | 946	-2225.61 | 121.76	8
not found	86	Altrose (1MEOX) (5TMS) MP	590330	1	1	7	160	590893	832	NA	Altrose (1MEOX) (5TMS) MP	1	1	7	160	590893	832	NA	-562.95	7
not found	88	Isocitric acid (4TMS)	597989	2	2	10	245;273	599723	88	NA	Isocitric acid (4TMS)	2	2	10	245;273	599723	88	NA	-1733.58	5
OK	87	Citric acid (4TMS)	594069	7	6	55	273;375;211;183;257;274;347	593695	774	957	Citric acid (4TMS)	7	6	55	273;375;211;183;257;274;347	593695	774	957	373.9	8
not found	91	Unknown 08	606712	1	1	8	392	605779	559	NA	Unknown 08	1	1	8	392	605779	559	NA	932.81	8
OK	89	Glucose (1MEOX) (5TMS) BP	599322	10	10	74	160;319;343;305;103;117;129;217;89;205	600443	748	793	Glucose (1MEOX) (5TMS) BP	10	10	74	160;319;343;305;103;117;129;217;89;205	600443	748	793	-1120.6	8
OK	90	Glutamine (3TMS)	599466	4	4	32	245;347;362;203	601515	767	951	Glutamine (3TMS)	4	4	32	245;347;362;203	601515	767	951	-2049.02	8
not found	97	Glucuronic acid (1MEOX) (5TMS) BP	633517	1	1	8	333	634760	434	NA	Glucuronic acid (1MEOX) (5TMS) BP | Galacturonic acid (1MEOX) (5TMS) MP	1 | 1	1 | 1	8 | 8	333 | 333	634760 | 634760	434 | 231	NA | NA	-1243.04 | -107.04	8
OK	92	Glyceric acid-3-phosphate (4TMS)	606755	4	4	30	299;357;211;315	604943	199	865	Glyceric acid-3-phosphate (4TMS)	4	4	30	299;357;211;315	604943	199	865	1811.83	8
OK	93	Citrulline or Arginine	607078	12	8	96	157;256;142;373;358;100;141;158;99;115;85;143	606250	925	925	Citrulline or Arginine	12	8	96	157;256;142;373;358;100;141;158;99;115;85;143	606250	925	925	827.71	8
OK	95	Dehydroascorbic acid dimer (2MEOX) MP	625415	4	4	32	316;173;157;245	624891	681	870	Dehydroascorbic acid dimer (2MEOX) MP	4	4	32	316;173;157;245	624891	681	870	523.55	8
OK	96	Gluconic acid (6TMS)	627052	4	3	31	333;292;305;334	626053	441	760	Gluconic acid (6TMS)	4	3	31	333;292;305;334	626053	441	760	999.22	8
not found	99	Tyramine (3TMS)	638562	1	1	8	174	640352	255	NA	Tyramine (3TMS)	1	1	8	174	640352	255	NA	-1789.94	8
not found	111	Unknown 10	706547	1	1	7	173	704897	111	NA	Unknown 10	1	1	7	173	704897	111	NA	1649.56	7
OK	101	Unknown 640400	640400	6	5	48	188;331;201;243;173;187	640429	919	932	Dehydroascorbic acid | Unknown 640400	3 | 6	3 | 5	21 | 48	316;173;157 | 188;331;201;243;173;187	640377 | 640429	422 | 919	763 | 932	-1727.47 | -28.54	8
OK	103	myo-Inositol (6TMS)	654785	10	9	79	305;265;318;191;217;129;103;133;218;131	654217	948	972	myo-Inositol (6TMS) | Ascorbic acid (4TMS)	10 | 6	9 | 6	79 | 48	305;265;318;191;217;129;103;133;218;131 | 332;303;133;103;131;215	654217 | 654225	948 | 287	972 | 508	568.20 | -1833.39	8
OK	104	Tyrosine (3TMS)	659029	6	4	44	218;280;179;219;220;91	657945	788	956	Tyrosine (3TMS)	6	4	44	218;280;179;219;220;91	657945	788	956	1084.27	8
OK	105	Hexadecanoic acid methyl ester, n-	669159	11	10	99	270;227;87;143;101;88;129;97;171;185;115	668720	950	950	Hexadecanoic acid methyl ester, n-	11	10	99	270;227;87;143;101;88;129;97;171;185;115	668720	950	950	439	9
OK	106	Histidine (3TMS)	678783	10	6	78	154;254;356;182;218;155;156;153;255;238	677913	956	977	Histidine (3TMS)	10	6	78	154;254;356;182;218;155;156;153;255;238	677913	956	977	870.26	8
OK	107	Adenine (2TMS)	680262	3	2	23	264;165;265	679292	665	973	Adenine (2TMS)	3	2	23	264;165;265	679292	665	973	970.36	8
OK	108	Isopropyl-beta-D-thiogalactoside (4TMS)	684200	8	8	64	361;217;103;129;169;117;243;191	684000	824	878	Isopropyl-beta-D-thiogalactoside (4TMS)	8	8	64	361;217;103;129;169;117;243;191	684000	824	878	199.94	8
OK	110	Palmitic acid	696730	8	6	72	117;313;95;129;132;145;131;118	696623	969	970	Palmitic acid	8	6	72	117;313;95;129;132;145;131;118	696623	969	970	107.27	9
not found	117	Unknown 12	748131	1	1	8	331	746423	646	NA	Unknown 12	1	1	8	331	746423	646	NA	1707.87	8
OK	112	Unknown 11 (RI 712900)	712900	8	7	57	204;147;217;205;117;131;145;191	712874	868	879	Unknown 11 (RI 712900)	8	7	57	204;147;217;205;117;131;145;191	712874	868	879	26.23	8
OK	113	Spermidine (5TMS)	724090	8	8	60	174;144;116;86;160;100;172;142	723708	870	883	Spermidine (5TMS)	8	8	60	174;144;116;86;160;100;172;142	723708	870	883	382.21	8
OK	114	Indole-3-acetonitrile (1TMS)	724237	9	6	72	228;213;129;202;102;101;229;155;227	723879	921	945	Indole-3-acetonitrile (1TMS)	9	6	72	228;213;129;202;102;101;229;155;227	723879	921	945	357.98	8
OK	115	Cysteinyl-glycine (3TMS)	730563	5	3	33	220;221;275;116;222	729215	862	969	Cysteinyl-glycine (3TMS)	5	3	33	220;221;275;116;222	729215	862	969	1347.81	8
OK	116	Similar to Uric acid (4TMS)	740921	4	3	25	456;441;100;442	740154	842	828	Similar to Uric acid (4TMS)	4	3	25	456;441;100;442	740154	842	828	767.19	7
not found	118	Unknown 13	752000	1	1	8	103	750974	835	NA	Unknown 13	1	1	8	103	750974	835	NA	1025.85	8
not found	119	Unknown 14	752541	1	1	6	337	751057	838	NA	Unknown 14	1	1	6	337	751057	838	NA	1484.31	6
not found	127	Unknown 15	807739	1	1	8	204	807752	878	NA	Unknown 15	1	1	8	204	807752	878	NA	-12.87	8
not found	131	Unknown 17	829650	1	1	8	273	829296	850	NA	Unknown 17	1	1	8	273	829296	850	NA	353.62	8
OK	121	Citrulline (3TMS)	757155	9	6	66	100;142;185;115;171;101;85;186;116	756820	874	882	Citrulline (3TMS)	9	6	66	100;142;185;115;171;101;85;186;116	756820	874	882	335.28	8
OK	122	Histidine (4TMS)	758658	6	4	45	290;154;153;226;172;227	758359	634	908	Histidine (4TMS)	6	4	45	290;154;153;226;172;227	758359	634	908	298.61	8
OK	123	Fructose-6-phosphate (1MEOX) (6TMS) MP	767171	9	9	65	459;315;357;217;103;89;299;133;101	766118	923	943	Fructose-6-phosphate (1MEOX) (6TMS) MP	9	9	65	459;315;357;217;103;89;299;133;101	766118	923	943	1053.18	8
OK	124	Octadecanoic acid (1TMS)	771435	4	3	36	117;145;132;118	770886	962	967	Octadecanoic acid (1TMS)	4	3	36	117;145;132;118	770886	962	967	549.36	9
OK	125	Glucose-6-phosphate (1MEOX) (6TMS) MP	772600	10	8	80	160;387;299;471;357;315;388;217;389;129	772571	536	717	Glucose-6-phosphate (1MEOX) (6TMS) MP	10	8	80	160;387;299;471;357;315;388;217;389;129	772571	536	717	29.4	8
not found	133	Similar to cellobiose (1MEOX) (8TMS) MP	862394	1	1	7	204	861451	299	NA	Similar to cellobiose (1MEOX) (8TMS) MP	1	1	7	204	861451	299	NA	943.31	7
not found	137	Docosanoic acid (1TMS)	904290	1	1	9	117	903384	648	NA	Docosanoic acid (1TMS)	1	1	9	117	903384	648	NA	906.15	9
OK	128	Unknown 16	813900	7	6	45	204;147;361;205;117;143;219	813929	920	918	Unknown 16	7	6	45	204;147;361;205;117;143;219	813929	920	918	-29.36	8
OK	129	Sinapic acid (cis)	817500	9	7	68	338;368;323;353;89;339;249;177;324	817076	937	935	Sinapic acid (cis)	9	7	68	338;368;323;353;89;339;249;177;324	817076	937	935	424.05	8
OK	130	Eicosanoic acid methyl ester	819735	12	10	108	326;283;87;143;97;101;88;129;85;199;98;111	819620	970	970	Eicosanoic acid methyl ester	12	10	108	326;283;87;143;97;101;88;129;85;199;98;111	819620	970	970	115	9
not found	138	Isomaltose (1MEOX) (8TMS) MP	909428	1	1	8	204	910341	708	NA	Isomaltose (1MEOX) (8TMS) MP	1	1	8	204	910341	708	NA	-912.72	8
not found	139	Melibiose (1MEOX) (8TMS) BP	922726	1	1	8	361	921674	640	NA	Melibiose (1MEOX) (8TMS) BP	1	1	8	361	921674	640	NA	1051.53	8
not found	141	Galactinol (9TMS)	940331	1	1	8	204	938891	672	NA	Galactinol (9TMS)	1	1	8	204	938891	672	NA	1439.57	8
OK	134	Maltose (1MEOX) (8TMS) MP	869500	14	13	112	160;480;204;319;300;103;129;217;361;117;205;89;169;133	869503	951	951	Maltose (1MEOX) (8TMS) MP	14	13	112	160;480;204;319;300;103;129;217;361;117;205;89;169;133	869503	951	951	-2.84	8
OK	135	Trehalose, alpha,alpha'-, D- (8TMS)	875300	4	3	31	361;243;331;362	875276	797	948	Trehalose, alpha,alpha'-, D- (8TMS)	4	3	31	361;243;331;362	875276	797	948	23.92	8
OK	136	Maltose (1MEOX) (8TMS) BP	880336	11	10	83	160;204;361;319;271;103;129;117;205;169;89	879069	910	906	Maltose (1MEOX) (8TMS) BP	11	10	83	160;204;361;319;271;103;129;117;205;169;89	879069	910	906	1267.44	8
not found	143	Unknown 19	961000	1	1	8	103	962000	653	NA	Unknown 19	1	1	8	103	962000	653	NA	-1000.41	8
not found	144	Tetracosanoic acid (1TMS)	962695	1	1	9	117	962871	747	NA	Tetracosanoic acid (1TMS)	1	1	9	117	962871	747	NA	-175.79	9
not found	152	Octacosanoic acid (1TMS)	1072071	1	1	9	117	1.07136e+06	768	NA	Octacosanoic acid (1TMS)	1	1	9	117	1071363	768	NA	708.2	9
OK	140	Unknown 18	934500	10	7	78	191;147;103;129;217;204;218;192;143;205	933589	893	890	Unknown 18	10	7	78	191;147;103;129;217;204;218;192;143;205	933589	893	890	910.57	8
Low abundant	10	Guanidine (3TMS)	266984	2	2	11	146;171	266345	795	NA	Guanidine (3TMS)	2	2	11	146;171	266345	795	NA	638.55	6
OK	142	Tetracosanoic acid methyl ester	946955	12	10	108	382;339;87;143;97;101;129;88;85;98;111;199	948820	974	974	Tetracosanoic acid methyl ester	12	10	108	382;339;87;143;97;101;129;88;85;98;111;199	948820	974	974	-1865	9
saturated	80	Fructose (1MEOX) (5TMS) MP	580248	2	2	16	364;335	579827	661	NA	Fructose (1MEOX) (5TMS) MP	2	2	16	364;335	579827	661	NA	421.05	8
Low abundant	120	Sinapic acid (trans)	752560	2	2	13	368;323	752399	309	NA	Sinapic acid (trans)	2	2	13	368;323	752399	309	NA	160.69	8
OK	145	Unknown (sugar) 20	983620	10	9	76	361;147;169;217;103;129;117;362;243;133	982125	905	913	Unknown (sugar) 20	10	9	76	361;147;169;217;103;129;117;362;243;133	982125	905	913	1495.38	8
OK	147	Hexacosanoic acid methyl ester, n-	1006669	11	9	99	410;87;143;97;101;88;85;129;98;111;95	1006900	982	981	Hexacosanoic acid methyl ester, n-	11	9	99	410;87;143;97;101;88;85;129;98;111;95	1006900	982	981	-231	9
peak_found	148	Hexacosanoic acid (1TMS)	1018700	9	7	66	117;129;145;132;133;131;95;85;98	1.01756e+06	523	526	Hexacosanoic acid (1TMS)	9	7	66	117;129;145;132;133;131;95;85;98	1017564	523	526	1135.94	8
OK	149	Raffinose	1031700	5	4	32	361;169;129;103;362	1.03179e+06	832	824	Raffinose	5	4	32	361;169;129;103;362	1031791	832	824	-90.58	8
OK	150	Similar to Kestose, 1- (11TMS) [RI 1032666]	1036339	10	9	70	361;169;217;103;129;218;133;117;271;157	1.03635e+06	969	969	Similar to Kestose, 1- (11TMS) [RI 1032666]	10	9	70	361;169;217;103;129;218;133;117;271;157	1036351	969	969	-11.85	8
OK	151	Adenosine-5-monophosphate (5TMS) BP	1056043	7	6	51	169;315;230;258;192;299;170	1.05426e+06	942	951	Adenosine-5-monophosphate (5TMS) BP	7	6	51	169;315;230;258;192;299;170	1054264	942	951	1778.69	8
saturated	132	Sucrose (8TMS)	841377	1	1	8	437	840062	601	NA	Sucrose (8TMS)	1	1	8	437	840062	601	NA	1315.04	8
OK	153	Triacontanoic acid methyl ester	1114583	11	9	99	466;87;143;97;85;101;88;129;95;111;98	1113100	983	984	Triacontanoic acid methyl ester	11	9	99	466;87;143;97;85;101;88;129;95;111;98	1113100	983	984	1483	9
